# Supplementary material for: Tissue-Specific RNA-Seq Analysis and Identification of Receptor-Like Proteins Related to Plant Growth in Capsicum annuum
Source: Plants (Basel). 2021 May 13;10(5):972. doi: 10.3390/plants10050972 (PMC8152994; doi:10.3390/plants10050972)
Supplement: Supplementary file 1 [file plants-10-00972-s001.zip]

Archive with 2 entries (2 files):
- Supplementary Table S1_RPKM from tissue-specific RNA-seq of pepper RLP genes.xlsx
- Supplementary Table S2_Primers used for VIGS analysis.xlsx
