# Supplementary material for: Tissue-Specific RNA-Seq Analysis and Identification of Receptor-Like Proteins Related to Plant Growth in Capsicum annuum
Source: Plants (Basel). 2021 May 13;10(5):972. doi: 10.3390/plants10050972 (PMC8152994; doi:10.3390/plants10050972)
Supplement: Supplementary file 1 [file plants-10-00972-s001.zip › Supplementary Table S1_RPKM from tissue-specific RNA-seq of pepper RLP genes.xlsx]

## Sheet: RPKM
Supplementary Table S1. RPKM from tissue-specific RNA-seq of pepper RLP genes
Gene_ID	Leaf-1	Leaf-2	Leaf-3	Stem-1	Stem-2	Stem-3	Root-1	Root-2	Root-3	PR-6DPA-1	PR-6DPA-2	PR-6DPA-3	PR-16DPA-1	PR-16DPA-2	PR-16DPA-3	PR-25DPA-1	PR-25DPA-2	PR-25DPA-3	PR-MG-1	PR-MG-2	PR-MG-3	PR-B-1	PR-B-2	PR-B-3	PR-B5-1	PR-B5-2	PR-B5-3	PR-B10-1	PR-B10-2	PR-B10-3	PL-6DPA-1	PL-6DPA-2	PL-6DPA-3	PL-16DPA-1	PL-16DPA-2	PL-16DPA-3	PL-25DPA-1	PL-25DPA-2	PL-25DPA-3	PL-MG-1	PL-MG-2	PL-MG-3	PL-B-1	PL-B-2	PL-B-3	PL-B5-1	PL-B5-2	PL-B5-3	PL-B10-1
CaRLP01	0	0	0	0	0	0	0	0	0	0	0	0	0	0	0	0	0	0.613941	0	0	0	0	0	0	0	0	0	0	0	0	0	0	0	0	0	0	0	0	0	0	0	0	0	0	0	0	0	0	0
CaRLP02	1.35316	0	1.40678	0	0.138872	0.552667	0.955386	2.42896	1.33174	7.27704	6.03861	5.58877	1.81129	1.71976	1.18838	6.08497	6.34662	5.35165	1.18291	1.13226	1.73101	0.166663	0.523893	0.616256	0	0	0	0	0	0	0	0	0	0	0	0	0.136867	0	0.145817	0	0	0	0.123963	0.14196	0	0	0	0	0
CaRLP03	0.501405	0	0.710831	0.871645	0.514584	0.409576	0.221259	0.40911	0.822448	0.612835	1.1987	0.963206	0.419479	0.227589	1.10088	0.554448	0.35632	0.540826	0.33717	0.953533	0.337588	0.926342	0.485316	0.163108	0.312088	0	0.162958	0.170939	0	0.253325	1.08518	0	0.275859	0.568207	0	0	0.760731	0.476638	0.810477	0.668586	0	0.697931	0.229669	0.263014	0.43823	0.225998	0.686567	0.816843	0.208145
CaRLP04	0	0	0	0	0	0	0	0	0.633538	0	0	0	0.484693	0.525941	0.424007	0	0	0	0	0	0	1.42714	0	0	0.360606	0	0	0	0	0.292708	0	0	0	0	0	0	0	0	0.624317	0	0	0	0	0	0	0	0	0	0
CaRLP05	0	0	0	0	0	0	0	0	0	0	0	0	0	0	0	0	0	0	0	0	0	0	0	0	0	0	0	0	0	0	0	0	0	0	0	0	0	0	0	0	0	0	0	0	0	0	0	0	0
CaRLP06	0.195584	0	0.18485	0	0	0	0	0	0	0.159366	0.311719	0	0	0	0	0	0	0	0.13152	0	0.131683	0.120446	0.126205	0	0.365209	0.154419	0	0.400071	0.137389	0.296444	0.211649	0	0	0	0	0.258964	0	0	0.210762	0.260796	0	0	0.179174	0.205188	0	0.17631	0.26781	0.159313	0.487148
CaRLP07	0	0	0	0	0	0	0	0	0	0	0	0	0	0	0	0	0	0	0	0	0	0	0	0	0	0	0	0	0	0	0	0	0	0	0	0	0	0	0	0	0	0	0	0	0	0	0	0	0
CaRLP08	0	0	0	0	0	0	0	0	0	0	0	0	0	0	0	0	0	0	0	0	0	0	0	0	0	0	0	0	0	0	0	0	0	0	0	0	0	0	0	0	0	0	0	0	0	0	0	0	0
CaRLP09	0	0	0	0	0	0	0	0	0	0	0	0	0	0	0	0	0	0	0	0	0	0	0	0	0	0	0	0	0	0	0	0	0	0	0	0	0	0	0	0	0	0	0	0	0	0	0	0	0
CaRLP10	0	1.63337	0	0	0	0	0	0	0	0	0	0	0	0	0	0	0	0	0	0	0	0	0	0	0.487637	0	0	0	0	0	0.423899	1.06905	0	0.887824	1.30665	0	0.396214	0.372374	2.11062	1.567	1.28652	1.63577	0.358857	0.410959	0	0	0	0.638158	0
CaRLP11	2.65897	1.58387	7.53911	212.629	184.003	192.377	35.5355	12.0873	34.8917	567.646	705.903	679.352	39.7234	27.9314	15.0119	3.36029	2.15952	3.00459	3.06518	2.02265	2.04599	1.40355	3.43153	0	1.65501	2.39924	2.96287	0	0.800488	0	136.059	77.0577	84.8474	5.16552	5.9129	14.0825	8.06836	12.6381	38.8865	5.06505	8.10898	14.8046	5.21974	5.57908	1.65996	0.342421	1.04025	1.85646	0.315371
CaRLP12	0	0	0	0	0	0	1.85613	2.89575	3.30599	0.21421	0.209497	0	0.109968	0.119327	0	0.193802	0	0	0.176781	0.0999892	0.0885002	0.161896	0.508911	0.427594	0.245446	0.207561	0.341761	0.089625	0.369338	0.265641	0.711213	0.119576	0	0.297916	0.146152	0.174041	0.132953	0	0.42494	0.350546	0.431702	0.182966	0.120417	0.551602	1.14884	0.355478	0.989927	0.214139	0.109132
CaRLP13	0.203073	0	0	0	0	0	0.179223	0	0	0	0	0	0	0	0	0	0	0	0	0	0	0	0	0	0	0	0	0	0	0	0	0	0	0	0	0	0.205401	0.579126	0	0	0	0	0	0.42609	0	0	0	0.165414	0
CaRLP14	0	0.260392	0	0	0	0	0	0	0	0	0	0	0	0	0	0	0	0	0	0	0	0	0	0	0	0	0	0	0	0.189305	0	0	0	0	0	0	0	0	0	0	0	0	0	0	0	0	0	0	0
CaRLP15	0	0	0	0	0	0	0	0	0	0	0.181322	0	0	0	0	0	0	0	0	0	0.153196	0	0	0	0	0	0	0	0	0	0	0	0	0	0	0	0	0	0	0	0	0	0	0	0	0	0	0	0
CaRLP16	0	0	0	0	0	0	0	0	0	0	0	0	0	0	0	0	0	0	0	0	0	0	0	0	0	0	0	0	0	0	0	0	0	0	0	0	0	0	0	0	0	0	0	0	0	0	0	0	0
CaRLP17	0	0	0	0	0	0	0	0	0	0	0	0	0	0	0	0	0	0	0	0	0	0	0	0	0	0	0	0	0	0	0	0	0	0	0	0	0	0	0	0	0	0	0	0	0	0	0	0	0
CaRLP18	0	0.362971	0	0	0	0	0	0	0	0	0	0	0	0	0	0	0	0	0	0	0	0	0	0.169904	0	0	0	0	0	0	0	0	0	0	0	0	0	0	0	0	0	0	0	0	0	0	0	0	0
CaRLP19	0	0	0	0	0	0	0	0	0	0	0	0	0	0	0	0	0	0	0	0	0	0	0	0	0	0	0	0	0	0	0	0	0	0	0	0	0	0	0	0	0	0	0	0	0	0	0	0	0
CaRLP20	127.066	116.88	117.755	80.6174	104.705	125.261	0.818558	0.756761	1.35231	3.27487	7.3911	18.708	16.8121	14.5943	9.50308	9.57232	9.22757	10.2264	9.77113	4.9387	6.45278	1.33274	8.77776	2.61484	1.34702	0.244093	0.200957	0.2108	1.08586	0.156198	7.69481	5.90612	7.48405	1.75176	1.71876	2.04674	1.56354	2.64502	0.999467	5.77143	5.58454	0.860677	3.68191	4.54082	1.35105	0.557394	0.846664	0.251829	0
CaRLP21	5.15234	3.41012	3.71015	10.8762	10.3237	9.61994	8.44484	9.80917	9.65864	7.99666	8.21175	10.369	9.44202	14.4774	9.3372	9.76697	13.5998	10.2327	7.75431	8.21192	6.93797	5.28828	5.3828	6.70425	4.58136	5.03649	5.58174	6.02242	5.17041	3.47082	5.84105	6.24942	2.15975	4.72663	1.0912	4.87285	5.45958	4.66461	6.60976	1.63578	4.02896	4.09817	13.0364	4.89056	4.28873	2.87524	3.52751	2.19835	4.68511
CaRLP22	1.08231	0	1.22749	0.376299	0.222152	0.176819	0	0	0	0	0	0.207913	0	0	0	0.159574	0	0	0	0	0.145741	0	0	0	0.404195	0.341807	0.984909	0.590371	0.30411	0.65618	0	0	0	0	0	0	0	0	0	0	0	0	0	0	0	0.585395	0.148199	0	0.718868
CaRLP23	0	0	0.329088	0	0	0	0.614607	0	0	0	0	0	0	0	0	0	0	0	0	0	0	0	0	0	0	0	0	0	0	0	0	0	0	0	0	0	0	0	0	0	0	0	0	0	0	0	0	0	0
CaRLP24	0	0	0	0.783341	0.462453	0.368083	0	0	0.492752	0	0	0.432813	0	1.2272	0.329783	0.332186	0	0	0.303012	0	0	0.277499	0	0	0.560942	0.71154	0.292898	0	0.633065	0.682984	0	0	0	0	0	0	0	0	0.48558	0	0	0	0	0	0.393834	0	0	0	0
CaRLP25	0	0	0	0	0	0	0	0	0	0	0	0	0	0	0	0	0	0	0	0	0	0	0	0	0	0	0	0	0	0	0	0	0	0	0	0	0	0	0	0	0	0	0	0	0	0	0	0	0
CaRLP26	0	0.413482	0	0	0	0	1.96913	7.64598	2.11453	0	0	0	0	0	0.10886	0	0	0	0	0	0	0	0	0	0	0.117439	0	0.10142	0	0	0.160963	0	0	0	0	0	0	0	0	0	0	0	0.545061	0.936295	0	0	0.203674	0.121161	0
CaRLP27	0	0	0	0	0	0	0	0	0	0	0.813934	0	0	0	0.747508	0	0	0	0	0	0	0	0	0	0	0	0	0	0	0	0	0	0	0	0	0	0	0	0	0	0	0	0	0	0	0	0	0	0
CaRLP28	0	0	0	0	0	0	0	0	0	0	0	0	0	0	0	0	0	0	0	0	0	0	0	0	0	0	0	0	0	0	0	0	0	0	0	0	0	0	0	0	0	0	0	0	0	0	0	0	0
CaRLP29	0	0	0	0	0	0	0	0	0	0.444083	0	0.523481	0	0	0	0	0	0	0	0	0	0	0	0	0	0	0	0	0	0	0	0	0	0	0	0	0	0	0	0	0	0	0	0	0	0	0	0	0
CaRLP30	0.671525	1.86671	0.211557	0.194564	0	0	0.197552	0	0	1.27674	1.42703	1.50501	0.374535	0	0	0.165014	0.159071	0.32192	0.451567	0.510821	0.301418	0.275697	0	0.145632	0.27865	0.35346	0.290996	0	0	0.113092	0.968912	0.407256	0	0.760992	0.248885	0.889136	0.226408	0.851139	0.964853	0.298476	0.367578	0.311576	0	1.17417	0.391277	0.605352	0.306503	0.182331	0
CaRLP31	0	0	0	0	0	0	0	0	0	0	0	0	0	0.212159	0	0	0	0	0	0.177777	0	0	0	0.15205	0.145465	0.184518	0	0	0	0	0	0	0	0	0	0	0	0.222162	0	0	0	0	0	0	0.20426	0	0	0	0
CaRLP32	0.20218	0.56202	0.573251	0	0	0	0.178434	0	0	0.164741	0.322232	0.388389	0.169145	0	1.03577	0.447136	0.287355	0	0.271911	0.153796	0	0.622541	0.130461	0	1.00673	0.638508	0.394252	0.137854	0.284044	0.102147	0.218787	0.183922	0	0	0	0	0.81799	0.192193	1.52509	0.269591	0	0.281424	0.185217	0.424216	0.706823	0.364513	0.138421	0.329372	0
CaRLP33	0	0	0.908146	0	0	0.392451	0.84803	2.35202	1.05075	28.1861	16.8459	13.844	2.41164	0.872293	2.10969	0.708355	0.682843	0.345476	0	0.730931	0	0.88761	0.930048	0.937727	0.897116	1.13797	1.56144	0	0.674976	0.728199	14.0374	8.30404	12.1589	2.1778	1.60258	1.27226	0	0	0.517726	1.28126	0	0	0	0.504033	0	0.866194	0.657861	0	0
CaRLP34	3.19604	6.66329	2.37336	1.19057	1.17145	0.559438	2.21625	0.931334	2.49639	0.186015	0	0.438546	0	0.207242	0.167076	0.168293	0.648927	0.328316	0.767564	0.868283	0.768516	2.10881	0	0.594101	1.56302	1.62217	1.3355	0.93394	0.801813	0.922707	1.2352	0.415347	0	1.29352	1.77681	0.604534	1.15453	1.08506	2.21405	2.13084	1.49952	1.58883	3.34617	1.1975	1.99525	0.823171	0.937778	1.11572	1.70582
CaRLP35	14.4272	28.2707	18.1061	1.85019	1.21364	2.31836	0.208735	0.192976	0	1.15629	0	0.227171	1.58294	4.50884	4.32734	3.83581	3.86574	2.89121	2.2266	2.87859	2.54783	4.22389	1.22092	2.30813	3.82749	5.602	3.99707	1.12884	1.82753	2.15087	0.511878	0.430308	0	0.536045	0.525946	0.313155	0.239224	0	0.509734	1.26148	1.55354	0.658425	1.73335	1.48876	1.6537	0.639617	0.485779	0.963258	1.57091
CaRLP36	0	0	0	0	0	0	0	0	0	0	0	0	0	0	0	0	0.179137	0	0	0	0	0	0	0	0	0	0	0	0	0	0.272783	0	0	0	0	0	0	0	0	0	0	0	0	0	0	0	0	0	0
CaRLP37	0	0	0	0.683562	0.807095	0.214132	0.462708	0.641664	0.286658	6.40797	3.34239	4.02862	1.31586	2.37973	1.34296	2.12574	1.49031	1.69651	3.34927	5.98224	5.29487	4.03587	9.13427	1.19385	9.78983	7.45088	10.0532	0	0.184143	0.662209	0.567348	0.476938	0.288445	0	0.29147	0	0.530294	0.498386	1.69491	3.49546	0	2.9191	0.720444	3.02516	1.60379	1.41786	0.717894	0.854113	0.435284
CaRLP38	0	0	0	0	0	0	0	0	0	0	0	0	0	0	0	0	0	0	0	0	0	0	0	0	0	0	0	0	0	0	0	0	0	0	0	0	0	0	0	0	0	0	0	0	0	0	0	0	0
CaRLP39	0	0	0	0	0	0	0	0	0	0	0	0	0	0	0	0	0	0	0	0	0	0	0	0	0	0	0	0	0	0	0	0	0	0	0	0	0	0	0	0	0	0	0	0	0	0	0	0	0
CaRLP40	0	0	0	0	0	0	0	0.168421	0.451443	0	0	0	0	0	0	0	0	0	0	0	0	0	0	0	0	0	0	0	0	0	0	0	0	0	0	0	0	0	0	0	0	0	0	0	0.180409	0	0	0.168138	0
CaRLP41	22.5968	20.1904	14.601	20.2424	20.1144	21.6603	35.6123	26.1509	21.1801	14.279	11.2086	15.0602	14.082	19.8855	17.7189	20.7377	18.68	21.7205	22.6378	25.6083	16.456	13.0638	12.9445	12.4513	13.0602	10.7409	14.0885	11.4769	15.5493	9.55264	11.4779	11.1171	13.9544	13.065	15.8953	11.2961	13.5269	16.6584	10.9329	14.7581	12.4952	17.0106	14.5751	12.0951	15.3161	7.06716	15.7865	11.457	10.7205
CaRLP42	0.428219	0	0.202359	5.39703	2.85658	5.4218	3.5903	2.44576	4.68267	8.19968	5.63055	4.11307	6.98589	6.9973	5.32774	3.47248	1.67371	3.38716	0.575912	1.30296	1.00909	0	0.414478	0.2786	0	0	0.139172	0	0	0	0.463393	0.194774	1.41356	0.97054	2.6187	2.26794	1.51595	0.814133	2.07653	0.285499	0.351596	1.49015	0.196146	0.67387	0	0	0	0.523211	0
CaRLP43	1.63761	1.36567	2.16682	29.6069	46.722	37.4553	17.6324	41.1539	18.2658	29.8897	37.323	44.6712	14.7964	18.7315	8.38949	5.79471	7.21527	6.12337	1.54169	2.49142	2.42566	0.605093	1.05671	1.06543	1.01929	1.55153	0.21289	0	0.690207	0	29.7716	26.5171	36.3989	9.27892	9.10411	10.8414	3.64404	3.11343	4.94115	2.18363	2.15133	0.455893	2.40034	2.74884	1.43127	0	0.896941	0.800351	0
CaRLP44	34.9775	37.7673	17.4851	11.8092	18.3934	17.0013	70.158	127.128	73.3364	49.2281	35.9359	12.2168	22.491	9.44709	16.0785	6.39301	6.16277	7.0674	5.2484	3.73817	5.25491	3.38234	5.78241	3.94946	1.61932	3.65168	3.57004	0.5913	1.42141	0.438141	13.451	16.8298	17.1761	9.82748	16.0706	15.6925	11.1106	8.79332	6.54159	11.9491	9.01913	9.25453	10.3279	8.18816	5.05297	2.08468	2.57283	5.18019	1.2
CaRLP45	2.03523	2.82877	1.92353	9.28736	10.4436	15.378	27.392	75.1418	35.6091	11.1938	10.5421	4.3984	9.36476	9.69983	5.21325	3.75088	8.67791	5.12222	5.47435	5.03156	4.79599	3.76006	4.92479	1.98618	2.21686	1.60687	1.98436	0	2.14448	1.02826	7.15779	7.40574	5.5986	6.91913	5.09158	6.73687	7.20495	3.38571	9.86928	6.10609	5.01316	7.79055	11.1868	5.87171	5.33638	10.0907	6.96701	6.21675	6.33652
CaRLP46	0	0	0	0	0	0	0	0	0	0	0	0	0	0	0	0	0	0	0	0	0	0	0	0	0	0	0	0	0	0	0	0	0	0	0	0	0	0	0	0	0	0	0	0	0	1.51584	0.287814	0	2.09414
CaRLP47	0	0	0	0	0	0	0	0	0	0	0.607078	0	0.63733	0	0.557534	0	0.54137	0	0	0	0	0	0	0	0	0	0	0	0	0	0	0	0	0	0	0	0	0	0	0	0	0	0	0	0	0	0	0	0
CaRLP48	0	0	0	0.4592	0	0	0	0	0	0.430472	0	0	0	0	0	0	0.750866	0	0	0	0	0	0	0	0	0	0	0	0	0	0	0	0	0	0	0	0	1.50661	0	0	0	0	0	0	0	0	0	0	0
CaRLP49	0.500798	0.23202	0.473313	0	0	0	0	0	0	0.136021	0	0	0.139657	0.151542	0	0.615308	0	0.120038	0	0.126984	0.224786	0	0	0	0	0	0	0	0	0	0	0	0	0	0.185609	0	0.168847	0.158687	0.179888	0	0	0.697086	0.152927	0	0.2918	0	0	0.135976	0
CaRLP50	0.358147	0	0	0	0	0	66.0615	87.6663	118.276	0.291826	0	0	0	0	0	0	0	0	0	0	0	0	0	0	0	0	0	0	0	0	0	0	0	0	0	0	0	0	0	0	0	0	0	0	0	0	0	0	0
CaRLP51	6.92317	4.41033	5.72531	6.01763	5.92095	8.24722	12.4747	15.5342	18.9266	8.69679	5.97679	7.20389	10.86	13.6173	25.7562	18.9263	19.8846	18.0464	11.2508	9.65502	12.43	6.75054	13.0297	6.75634	3.77052	2.73303	6.18762	4.7205	6.48429	3.78928	1.5608	4.19865	1.58705	4.24967	3.84887	7.25694	11.0874	9.04914	16.1643	9.61618	8.05287	10.8413	12.9489	8.47366	7.81572	2.86043	4.14741	4.69941	1.19749
CaRLP52	4.47683	6.8446	4.65425	1.55651	2.7567	2.55985	4.74126	2.92221	1.95821	3.28304	2.85405	4.73003	1.49814	3.25127	1.31057	2.97026	6.36286	2.57536	0.903134	2.04328	0	0	0.577757	0.873791	0	0	0.290996	0.305249	0	0	0.484456	0.814511	1.97042	2.53664	0.99554	1.18551	0	1.27671	0.964853	0	0.735155	0	1.23037	0.469667	0	0	0	0	0
CaRLP53	0	0	0	0	0	0	0	0	0	0	0	0	0	0	0	0	0	0	0	0	0	0	0	0	0	0	0	0	0	0	0	0	0	0	0	0	0	0	0	0	0	0	0	0	0	0	0	0	0
CaRLP54	2.03974	0.567008	5.78339	5.31884	5.44272	7.99765	6.48065	9.65281	8.02981	11.6342	5.52656	7.4449	10.2388	10.3694	8.95683	12.9317	6.37792	12.6139	13.1676	12.7232	8.51461	9.54662	7.37067	8.22777	8.12536	5.79758	9.01571	10.0136	6.01787	8.86263	3.53165	1.48443	0.897764	3.23609	2.72154	4.32117	7.42725	3.87797	9.67137	5.98365	2.67962	11.9247	3.73721	3.85183	6.41787	2.57424	3.91018	4.65214	8.46743
CaRLP55	0	0	0	1.54647	0.912972	1.09	0.785111	2.17752	0.486394	4.71158	3.1901	1.70891	2.97695	3.2303	5.53397	2.9511	3.1609	2.55875	4.18744	1.69175	2.39579	0.821755	1.72209	2.02569	0.276852	0.351179	0.867355	3.63935	1.56224	3.14613	0	1.61851	0	0	0	0.588933	1.79958	1.6913	0.479314	0	0	0	0.814954	0	0	0.400964	0.609052	1.44924	0.738579
CaRLP56	0.714438	0	0	0	0	0	0	0	0	1.74642	4.55466	0	0	0	0	0	0	0.513738	0	0	0	0	0.461008	0	0	0	0.464387	0	0	0	1.54624	0	0.786125	0	0	0	0	0	0	0	0	0.994461	0.654496	0	0	0	0	0	0
CaRLP57	0	0	0.313267	0.288104	0	0	0	0	0	0	0	0	0	0	0	0	0	0	0	0	0	0	0	0	0	0	0	0	0	0	0	0	0	0	0.368541	0	0	0	0	0	0	0.461372	0.303649	0	0	0	0	0	0.275192
CaRLP58	0	0	0	0	0	0	0	0	0	0	0	0	0	0	0	0	0	0	0	0	0	0	0	0	0	0	0	0	0	0	0	0	0	0	0	0	0	0	0	0	0	0	0	0	0	0	0	0	0
CaRLP59	0	0	0	0	0	0	0	0	0	0	0	0	0	0	0	0	0	0	0	0	0	0	0	0	0	0	0	0	0	0	0	0	0	0	0	0	0	0	0	0	0	0	0	0	0	0	0	0	0
CaRLP60	0.565688	0.196563	0	0.86047	1.30625	0.231043	12.8557	9.00041	14.5369	0.230468	0.225397	0.135837	1.41978	0.770301	2.07002	1.66808	1.90951	2.03388	5.04026	3.01219	5.04651	5.13843	3.65024	4.41645	9.85877	19.8749	7.35399	13.8855	8.44412	11.575	0.306077	0.128651	0.62245	0.641054	0.628977	0.561752	0.715217	0.806618	0.457192	1.88576	1.85787	2.75593	1.16601	2.37387	2.96648	5.86436	9.19824	3.22548	6.92749
CaRLP61	8.48532	2.94844	4.51104	4.60966	8.16408	8.23091	13.5734	12.5486	9.85883	4.7534	3.38096	5.60326	5.76784	4.33295	4.65755	4.69149	1.50751	6.48298	6.4192	3.63076	3.92771	4.89892	1.36884	5.8656	3.96111	1.25614	2.75775	3.97763	3.35281	2.41146	5.73894	5.30685	1.75064	6.61087	4.71733	10.5328	10.7283	10.5869	12.5728	16.2647	12.1923	14.0257	10.6884	9.45838	10.6608	2.39036	4.72015	6.91175	4.40307
CaRLP62	0	0	0.623536	2.58053	2.3698	6.467	3.49356	1.0766	4.32867	8.3324	4.99459	4.75266	1.65584	1.79676	0.72426	1.2159	1.64095	0.948818	0.221822	0.25093	0.444195	0	0.638573	0	0.410642	0	0.214418	0.44984	0	0.166661	1.42787	1.20033	1.45189	0	0	0.436769	0	0.627155	0	0.879719	0	0.459165	0.302196	0.692141	0	0	0.451689	0.806095	0
CaRLP63	0	0	0	0	0.35735	0.284428	0.614607	0	0	0.28372	0	0	0.291305	0	0	0	0	0	0	0	0.234436	0	0.224683	0	0.216728	0.274913	0	0	0.244593	0	0	0	0	0	0	0	0.35219	0	0.375221	0	0	0	0	0.365297	0	0.313886	0	0	0
CaRLP64	0	0.430672	0.292852	0	0	0.506218	0	0	0.338836	0.252479	0.246924	0.29762	0	0	0	0	0	0	0.208364	0	0	0.381639	0.199943	0.201594	0	0	0	0	0	0	0	0	0.340949	0	0	0	0	0	0	0.413171	0	0	0	0	0	0	0	0	0
CaRLP65	0	0	0	0	0	0.53129	0	0	0	0.529967	0	0	0	0	0	0	0	0.467696	0	0	0	0	0	0	0	0	0	0	0	0	0	0.591673	0	0	0	0	0	0	0.700884	0	0	0	0	0	0	0	0	0	0
CaRLP66	0	0	0.863039	0	0	0	0	0	0	0	1.45538	0	0.763952	0	0	0	0	0	0	0	0	0	0	0	0	0	0	0	0	0	0	0	0	0	0	0	0	0	0	0	0	0	0	0	0	0	0	0	0
CaRLP67	0	0	0	0	0	0.489711	0.529097	0	0	0.488492	0.477744	0	0	0	0	0	0	0	0	0	0	0	0.386846	0	0	0	0	0	0	0	0	0	0.659662	0	0	0	0	0	0.646032	0	0	0	0.549208	0	0	0	0.410448	0	0
CaRLP68	0	0	0	0	0	0	0	0	0	0	0	0	0	0	0	0	0	0	0	0	0	0	0	0	0	0	0	0	0	0	0	0	0	0	0	0	0	0	0	0	0	0	0	0	0	0	0	0	0
CaRLP69	0	0	0	0	0	0	0	0	0	0	0	0	0	0	0	0	0	0	0	0	0	0	0	0	0	0	0	0	0	0	0	0	0	0	0	0	0	0	0	0	0	0	0	0	0	0	0	0	0
CaRLP70	0	0	0	0	0	0	0	0	0	0.774849	0	0	0	0	1.39191	0	0	0	0	0	0	0	0	0	0	0	0	0	0	0	0	0	0	0	0	0	0	0	2.04948	0	0	0	0	0	0	0	0	0	0
CaRLP71	5.70868	2.74656	9.75317	19.2754	12.8441	17.0385	12.5955	8.59912	8.88366	13.7758	18.3718	12.8645	26.2676	25.9118	19.2829	37.39	33.3908	33.7873	21.1134	25.3871	24.3918	57.3309	32.3029	25.2843	44.552	71.9414	53.091	37.7264	117.218	31.8371	2.85119	2.1971	1.44958	1.74172	0.488258	2.90715	7.3287	4.3831	5.6785	12.2965	2.88443	10.0855	19.5109	9.21386	28.785	14.0529	35.4763	15.5597	10.9376
CaRLP72	0	0	0	0	0	0	0	0	0	0	0	0	0	0	0	0	0	0	0	0	0	0	0	0	0	0	0	0	0	0	0	0	0	0	0	0	0	0	0	0	0	0	0	0	0	0	0	0	0
CaRLP73	0	0	0	0	0	0	0	0	0	0	0	0	0	0	0	0	0	0	0	0	0	0	0	0.258528	0	0	0	0	0.279133	0	0	0	0	0	0	0	0	0	0	0	0	0	0	0	0	0	0	0	0
CaRLP74	0.588002	1.63453	1.66719	0.255546	0	0.240157	0	0	0.642994	0	0.702864	0	0	0	0	0	0	0	0	0	0.197946	0	0	0	0	0	0	0	0	0	0	0	0	0.333171	0	0	0	0	0	0	0	0	0	0	0	0	0	0	0
CaRLP75	1.72358	0.598903	0	1.87267	1.76888	1.40792	0.380288	0.351579	1.41358	0.351103	0	0	0	0.391169	0	0	0	0	0	0.655554	0	0	0	0	0	0	0	0	0	0	0.466289	0	0.948264	0	0	0	0.435835	0	0	0	0.707587	0.599784	0	0	0	0	0	0	0
CaRLP76	0	0	0	0.702939	0	0	0	0	0	0	0	0	0	0	0	0	0	0	0	0	0	0	0	0	0	0	0	0.275709	0.284044	0	0	0	0	0	0	0	0	0	0	0	0	0	0	0	0	0	0	0	0
CaRLP77	0	0	0	0.320458	0	0.301159	0	0	0	0	0.2938	0.35412	0	0	0	0	0	0	0	0	0	0	0	0	0	0	0	0	0	0	0	0.335387	0	0	0	0	0	0	0	0	0.605422	0.513184	0	0.386785	0	0	0	0	0
CaRLP78	0.586751	0	0	0	0	0	0.517839	0.95749	0	0.478098	0	0	0.49088	0	0	0	0	0.421921	0	0	0	0	0	0	0	0.463258	0	0.400071	0	0	0	0	0.645626	0	0	0	0	0.557768	1.26457	0	0	0	0	0	0	0	0	0	0
CaRLP79	0.666118	0	0	0.578991	0	0	0	0	0	0.542768	0	0	0	0	0	0	0	0.478993	0	0	0.448486	0	0	0	0.414609	0	0	0	1.87167	0.336543	0	0	0	0	0	0	0	0.633215	0.717814	0	0	0	0.610231	0	0	0	0	0	0
CaRLP80	0	0	0	0	0	0	0.553147	0	0	0.510696	0	0	0	0	0	0	0	0	0	0	0	0	0	0.407769	0	0.494844	0	1.28205	0	0.633313	0	0	0	0	0.696878	0	0	0	0	0	0	0	0	0	0	0	0.429105	0	0
CaRLP81	0	0	0	0	0	0.414094	0.894796	0	0	0	0	0	0	0.460198	0	0	0	0	0	0	0	0	0.327112	0	0.31553	0	0	0	0	0	0	0.461157	0	0	0	0.671211	0	0	0	0	0.832455	0.705628	0	0	0.443064	0	0	0	0
CaRLP82	0	0	0	0	0	0	0	0	0	0	0	0	0	0	0	0	0	0	0	0	0	0	0	0	0	0	0	0	0	0	0	0	0	0	0	0	0	0	0	0	0	0	0	0	0	0	0	0	0
CaRLP83	0	0.437554	0	0.273633	0	0	0	0	0.344251	0.256514	0.25087	0	0.263372	0	0	0	0	0	0	0	0	0	0	0	0	0	0	0	0	0.159051	0	0	0	0	0	0	0	0	0	0	0	0	0	0	0	0	0	0	0
CaRLP84	0	0	0.552199	0	0	0	0	0	0	0	0	0	0	0	0	0	0	0	0	0	0	0	0	0	0	0	0	0	0	0	0	0	0	0.662106	0	0	0	0	0.629608	0	0	0	0	0	0	0	0	0	0
CaRLP85	0	0.691873	1.4114	0.432676	0	0	0	0	0	0	0	0.478126	0	0	0	0	0	0.357948	0	0	0	0	0	0	0	0	0	0	0	0	0	0	0	0	0	0	0	0	0	0	0	0	0	0	0	0	0	0	0
CaRLP86	0	0	0	0	0	0	0	0.296066	0	0	0	0	0	0	0	0	0	0	0	0	0	0	0	0	0	0	0	0.247412	0	0	0	0	0	0	0	0	0	0	0	0	0	0	0	0	0	0	0.248429	0	0
CaRLP87	0	0	0	0	0	0	0	0.249457	0	0	0	0	0	0	0	0	0	0	0	0	0	0	0	0	0	0	0	0.208463	0	0	0	0	0	0	0	0	0	0	0	0	0	0	0	0	0	0	0.209319	0	0
CaRLP88	0	0	0	0.250735	0.296047	0.235635	0.763759	0.470733	0	0.235048	0.229877	0	0	0	0	0	0	0	0	0.219432	0	0	0.186139	0	0	0	0	0	0.202634	0.145741	0	0	0	0	0	0	0.291773	0.274216	0.310852	0	0	0	0	0	0.25212	0	0	0	0
CaRLP89	0	0	0	0	0	0	0	0	0	0	0	0	0	0	0	0	0	0	0	0	0	0	0	0	0	0	0	0	0	0	0	0	0	0	0	0	0	0	0	0	0	0	0.537523	0	0	0	0	0	0
CaRLP90	0	0	0	0	0	0	0	0	0	0	0	0	0	0	0	0	0	0	0	0.346167	0	0	0	0	0	0	0	0.310286	0	0	0	0	0	0	0	0	0	0	0	0	0	0	0	0	0	0	0	0	0
CaRLP91	0.171714	0	0	0.149254	0	0	0.606188	0.980742	0.187773	0	0	0.164932	0.287315	0	0	0	0	0	0	0	0	0	0	0	0	0.135574	0.111615	0	0	0	0	0	0	0	0	0	0.173683	0	0	0	0	0	0	0	0	0	0	0	0.142565
CaRLP92	0	0	0	0	0	0	0	0.186267	0	0	0	0	0	0	0	0	0	0	0	0	0	0	0	0	0	0	0	0	0	0	0	0	0	0	0	0	0	0	0	0	0	0	0	0	0	0	0	0	0
CaRLP93	1.12714	1.04441	0.355093	0	0	0	0.99476	0.91966	0.41085	0.306139	0	0.360874	0	0	0	0	0	0	0	0	0	0	0.484875	1.71107	0	0	0	0	0	0.189821	0	0	0	0	0	0	0.38002	0.357154	0	0	0	0	0	0.394162	0.328374	0	0	0	0
CaRLP94	0	0	0.296854	0	0	0.256568	0	0.256276	0	0	0	0	0	0	0	0	0	0	0	0	0	0	0.202676	0.817396	0	0	0.204161	0	0	0	0	0	0	0	0	0	0	0	0	0	0	0	0	0	0.549036	0.283141	0	0	0
CaRLP95	0.835676	1.16151	0	0	0	0.682627	0.737529	0.681849	0.913831	0	0	0	0	0	0	0	0	0	0	0	0	0	0	0	0	0	0	0	0	0.422209	0	0	0	0	0	0	0.845257	0	0	0	0	0	0	0	0	0	0	0	0
CaRLP96	0	0	0	0.651365	0	0	0	0	0	0	0	0	0.626939	0	0.548444	0	0	0	0	0	0	0	0	0	0	0	0	0	0	0	0	0	0	0	0	0	0	0	0	0	0	0	0	0	0	0	0	0	0
CaRLP97	0	0	0	3.28359	1.9385	0.771462	4.16754	1.54117	3.09826	1.53908	0.75261	0	0	0	1.38238	0.696225	0.671151	0	1.27016	0.718415	0.635868	0	0	0	0.587837	0	0	0	1.32684	0.477153	0	0	0	0	0	1.25047	0.955256	2.69333	3.05317	0	0	0	0.86519	0.990805	0.825434	0.851362	0	0	0.784108
CaRLP98	0	0	0	0	0	0	0	0	0	0	0	0	0	0	0	0	0	0	0	0	0	0	0	0	0	0	0	0	0	0	0	0	0	0	0	0	0	0	0	0	0	0	0	0	0	0	0	0	0
CaRLP99	0	0	0	0	0	0	0.360036	0	0.446101	0	0	0	0	0	0	0.300736	0	0	0	0	0	0.251227	0.526477	0	0	0	0	0	0	0	0	0	0	0	0	0	0	0	0	0	0	0	0	0	0	0	0	0	0
CaRLP100	0	0	0	0	0.557129	0.443439	0	0	0	0	0	0	0	0	0	0	0	0	0	0	0	0	0	0	0.33789	0	0	0.370144	0.381335	0	0	0	0	0	0	0	0	0	0.58499	0	0	0	0	0	0	0	0.371665	0	0
CaRLP101	0.733439	0	0	0.637506	0	0.599114	0	0.598432	0	0	0	0	0.6136	0	0	0	0	0	0	0	0	0.451674	0	0	0	0	0	0	0	0	1.58737	0	0.807033	0	0	0	0	0	0	0	1.2044	0	0	0	0	0	0	0	0
CaRLP102	0	0	0	0	0	0	0	0	0	0	0	0	0	0	0	0	0	0	0	0	0	0	0	0	0	0	0	0	0	0	0	0	0	0	0	0	0	0	0	0	0	0	0	0	0	0	0	0	0
CaRLP103	0	0	0	0.783341	0.924906	0	0	0	0	0.734334	0	0.865626	0	0	0	0	0	0	0	0	0	0	0	0	0	0	0	0	0	0	0.975244	0	0.991648	1.02129	0	2.38653	0.911551	1.7134	1.94232	0	0	0	0	0	0	0	0	0	0
CaRLP104	0	0	0	0	0	0	0	0	0	0	0	0	0	0	0	0	0	0	0	0	0	0	0	0	0	0	0	0	0	0	0	0	0	0	0	0	0	0	0	0	0	0	0	0	0	0	0	0	0
CaRLP105	0.331458	0	0.313267	0.288104	0	0	0	0.54089	0	0	0	0.318367	0	0	0	0.244348	0	0.238345	0	0.504272	0	0.204122	0.213881	0	0	0	0	0	0.232834	0	0	0	0	0	0	0	0	0	0	0	0	0.461372	0	0	0	0	0	0	0.275192
CaRLP106	0	0	0	0	0	0	0	0	0	0	0	0	0	0	0	0	0	0	0	0	0	0	0	0	0	0	0	0.846997	0	0	0	0	0	0	0	0	0	0	0	0	0	0	0	0	0	0	0	0	0
CaRLP107	0	0	0	0	0	0	0	0	0	0	0	0	0	0	0	0	0	0	0	0	0	0	0	0	0	0	0	0	0	0	0	0	0	0	0	0	0	0	0	0	0	0	0	0	0	0	0	0	0
CaRLP108	0	0	0	0	0	0	0	0	0	0	0	0	0	0	0	0	0	0	0	0	0.692811	0	0	0	0	0	0	0	0	0	0	0	0	0	0	0	0	0	0	0	0	0	0	0	0	0	0	0	0
CaRLP109	0	0	0	0	0	0.605556	0.654259	1.20973	0	0	0	0	0	0	0	0.546499	0	0	0	0.563917	0	0	0	0	0	0	0	0	0	0	0	0	0	0	0	0	0	1.40941	0	0	1.21735	0	0	0	0	0	0.507543	0	0
CaRLP110	0	0	0	0	0	0	0	0.601632	0	0	0	0	0.616881	0	0	0	0	0	0	0	0	0	0	0	0	0	0	0	0.517963	0	0	0	0	0	0	0	0	0	0	0	0	0	0	0	0	0	0	0	0
CaRLP111	0	0	0	0	0	0	0	0	0	0	0	0	0	0	0	0	0.189899	0	0	0	0	0	0.172431	0	0	0	0	0	0	0	0	0	0	0	0	0	0	0	0	0	0	0	0	0	0	0	0	0	0
CaRLP112	0	0	0	0	0	0	0	0	0	0	0	0	0	0	0	0	0	0	0	0	0	0	0	0	0	0	0	0	0	0	0	0	0	0	0	0	0	0	0	0	0	0	0	0	0	0	0	0	0
CaRLP113	0	0	0	0	0	0	0	0	0	0	0	0	0	0	0	0	0	0	0	0	0	0	0	0	0	0	0	0	0	0	0	0	0	0	0	0	0	0	0	0	0	0	0	0	0	0	0	0	0
CaRLP114	0	0	0	0.630796	0	0	0	0	0	0	0	0	0	0	0	0	0	0	0	0	0	0	0	0	0	0	0	0	0	0	0	0	0	0	0	0	0	0	0	0	0	0	0	0	0	0	0	0	0
CaRLP115	0	0	0	0.425004	0.501811	0	0.431533	0	0.534688	0	0.389649	0	0	0	0.35785	0	0	0.703202	0	0	0	0	0.315513	0	0	0	0	0.333392	0	0.494074	0	0.444804	0	0	0	0	0.494565	0	0	0	0	0	0	0	0	0	0	0	0
CaRLP116	0	0	0	0	0	0	0	0	0	0	0	0	0	0	0	0	0	0	0	0	0	0	0	0	0	0	0	0	0	0	0	0	0	0	0	0	0	0	0	0	0	0	0	0	0	0	0	0	0
CaRLP117	0	0	0	0.33478	0	0	0	0	0	0.313835	0	0	0.322226	0	0	0	0	0	0.258999	0	0	0	0	0	0	0	0	0	0	0	0.833589	0.350376	0	0	0	0	0	0	0	0	0	0	0	0	0	0	0	0	0
CaRLP118	0	0	0	0	0	0	0	0	0	0	0	0	0	0	0	0	0	0	0	0	0	0	0	0	0	0	0	0	0	0	0	0	0	0	0	0	0	0	0	0	0	0	0	0	0	0	0	0	0
CaRLP119	0	0	0	0	0	0	0	0	0	0	0	0	0	0	0	0	0	0	0	0	0	0	0	0	0	0	0	0	0	0	0	0	0	0	0	0	0	0	0	0	0	0	0	0	0	0	0	0	0
CaRLP120	0.62111	0	0	0	0	0	0	0	0	0	0	0	0	0	0	0	0	0	0	0	0	0	0	0	0	0	0	0	0	0	0	0	0	0	0	0	0	0	0	0	0	0	0	0	0	0	0	0	0
CaRLP121	0.424266	0	0	0	0	0	0.374438	0	0	0.345702	0	0	0	0	0	0	0	0	0	0	0	0	0.273768	0	0	0	0	0	0	0.214352	0	0	0	0	0	0	0	0	0	0	0	0	0	0	0	0	0	0	0
CaRLP122	0.2909	0.404322	0	0	0	0	0	0	0	0	0	0	0	0	0	0	0	0	0	0	0	0	0	0	0	0	0	0	0	0	0	0	0	0	0	0	0	0	0	0	0	0	0	0	0	0	0	0	0
CaRLP123	0	0	0	0	0	0	0	0	0	0	0	0	0	0	0	0	0	0	0	0	0	0	0	0	0	0	0.439347	0	0	0	0	0	0	0	0	0	0	0	0	0	0	0	0	0	0	0	0	0	0
CaRLP124	0	0	0	0	0	0	0	0	0	0	0	0	0	0	0	0	0	0	0	0	0	0	0	0	0	0	0	0	0	0	0	0	0	0	0	0	0	0	0	0	0	0	0	0	0	0	0	0	0
CaRLP125	0	0	0	0	0	0	0	0	0	0	0	0	0	0	0	0	0	0	0	0	0	0	0	0	0	0	0.487102	0	0	0	0	0	0	0	0	0	0	0	0	0	0	0	0	0	0	0	0	0	0
CaRLP126	0	0	0	0.225708	0	0.212116	0.229176	0.211874	0	0	0	0	0	0	0	0	0	0.186726	0	0	0	0	0.16756	0	0	0	0	0	0	0	0.281003	0.236224	0	0	0	0	0	0	0.279826	0	0	0.361452	0	0	0	0	0	0	0
CaRLP127	0	0	0.314022	0.288798	0.34099	0.271406	0	0	0	0	0	0	0.277968	0.301624	0	0	0	0	0	0	0	0	0	0.216167	0	0	0	0	0.233395	0	0.359548	0	0	0	0	0	0.672132	0	0.358042	0	0	0	0	0	0	0	0	0	0
CaRLP128	0	0	0	0	0	0	0.613059	0.283388	0	0	0	0	0.290571	0	0	0	0	0	0	0	0	0	0	0	0	0	0	0	0	0	0	0	0	0	0	0	0	0	0	0	0	0	0	0.364377	0.30356	0	0	0	0
CaRLP129	0	0	0	0	0	0	0.214247	0	0	0.197805	0	0	0	0.440753	0	0	0.345028	0.174562	0.163243	0.184663	0	0	0.156645	0	0.151099	0.191665	0	0	0.170526	0	0	0	0.267117	0	0	0	0	0	0	0	0	0	0	0	0	0	0	0	0
CaRLP130	0.830642	0	0.785054	1.44399	0	0	0.733086	0.677742	0	4.73778	0.661934	0	1.38984	0	1.82374	0	0	0	0	0	0	0	0	0	0	0	0	0	0	0	0	0	0.913989	0	0	0	0	0	0	0	0	0	0	0	0	0	0	0	0
CaRLP131	0	0	0	4.15326	0.700548	1.11518	0.602437	0.556956	0	0	0	0.655647	1.14215	2.47869	0.499572	2.01285	2.42545	1.47255	0.918037	1.0385	1.37876	0	0	0	1.27462	0	0.443697	0	0	0	0	0.620964	0	0	0.758976	0	1.38086	0	0.735581	0	0	0.950153	0	0.716126	0	0	0	0.556019	0
CaRLP132	0	0	0	0	0	0	0	0	0.346625	0	0.2526	0	0.265188	0	0	0	0	0	0	0	0	0.195206	0.204539	0	0	0	0	0	0	0	0	0	0	0	0	0	0	0.301323	0	0	0	0	0	0	0	0	0	0	0
CaRLP133	0	0	1.46426	0	0	0	0	0	0	0	0	0	0	0	0	0	0	0	0	0	0	0	0	0	0	0	0	0	0	0	0	0	0	0	0	0	0	0	0	0	0	0	0	0	0	0	0	0	0
CaRLP134	0	4.07764	2.77274	2.55003	1.00362	1.59764	0	0	0	0	0.779298	0.939296	1.63627	4.43879	2.8628	12.9765	9.72931	7.03202	6.57601	8.92669	10.5347	1.20446	6.31025	6.99859	10.3476	4.63258	6.99216	0.666785	4.8086	1.48222	0	0	0	0	0	0	0.98913	0.929613	1.05381	0	0	0	0	0	0	0	0.669525	0	0
CaRLP135	0	0	0	0	0	0	0	0	0	0	0	0	0.531598	0.576839	1.39512	1.87371	2.70935	1.37076	3.41831	4.83358	7.27292	2.34787	5.74029	2.06703	3.95503	3.01011	4.54329	0.433256	1.33906	0.642068	0	0	0	0	0	0	0	0	0	0	0	0	0	0	0	0	0	0	0
CaRLP136	0	0	0	0	0	0	0	0	0	0	0	0	0	0	0	0	0	0	0	0	0	0	0	0	0	0	0	0	0	0	0	0	0	0	0	0	0	0	0	0	0	0	0	0	0	0	0	0	0
CaRLP137	0	0	0	0	0	0	0	0	0	0	0	0	0	0.676616	0	0	0	0	0	0	0.50182	0	0	0	0	0	0	0	0	0	0	0	0	0	0	0	0	0	0	0	0	0	0	0	0	0	0	0	0
CaRLP138	0	0.958244	0	0	0	0	0	0.562526	0	0	0	0	0	0	0	0	0	0	0	0	0	0	0	0	0	0	0	0	0	0	0	0	0	0	0	0	0	0	0	0	0	0	0	0	0	0	0	0	0
CaRLP139	0	0	0	0	0	0	0	0	0	0	0	0	0	0	0	0	0	0	0	0	0	0	0	0	0	0	0	0	0	0	0	0	0	0	0	0	0	0	0	0	0	0	0	0	0	0	0	0	0
CaRLP140	0.677575	0.470882	0.320194	0.294475	0	0.276741	0	0	0	0.276052	0	0	0	0.615106	1.73562	1.74826	1.44454	2.43615	2.05036	3.35025	4.7901	1.25181	1.53028	1.32249	2.95218	1.6049	2.64256	0	0	0.684663	0	0	0	0	0	0	0	0	0.36508	0	0	0	0	0	0	0	0	0	0
CaRLP141	0.749383	0.416628	0.566604	0.390819	0.461448	1.10185	1.19047	0.856017	1.14725	0.366369	0.238872	0.431872	0.376164	0.408176	0.548444	0.662928	0.213017	0.32332	0.705492	0.570047	0.403638	0.369194	1.16054	0.19502	0.65301	0.709993	0.584522	0.204384	0.736971	1.06011	0.324375	1.09074	0.494746	1.18891	0.999868	0.992224	1.21276	1.99463	1.13056	2.39819	0.246117	1.66896	0.274604	0.628946	0.523971	0.675537	1.43657	0.610412	0.497738
CaRLP142	1.42888	0.4965	1.01284	2.17347	2.19965	2.62617	5.3595	3.2061	7.03129	0	0	0.343111	0	0	0	0	0.253855	0	0	0	0	0	0	0.232407	0	0	0	0	0	0	0	0.32496	0	0	0	0	0	0	0	0	0	0	0	0	0	0	0.489135	0	0
CaRLP143	0	0	0	0	0	0	0.316907	0.292982	1.96331	0	0	0	0	0	0	0	0	0	0	0	0	0	0	0	0	0	0	0	0	0	0	0	0	0	0	0	0	0	0	0	0	0	0	0	0	0	0	0	0
CaRLP144	1.00752	1.00026	1.36032	0.500422	1.18172	0.705429	0.127027	0.587187	0	0	0	0.138247	0	0.130662	0	0.212211	0	0	0.29036	0.109487	0.193814	0	0	0	0.0895868	0.227277	0	0.294415	0.303316	0	0	0	0	0.163107	0	0	0	0.136822	0.465305	0	0	0.400691	0	0.151	0.37739	0	0	0	0
CaRLP145	0.377771	0	0	0.328359	0	0	0	0	0	0	0	0	0	0	0	0	0	0	0	0	0.254347	0	0.243766	0	0	0	0	0.51516	0	0	0	0.343657	0	0	0	0	0	0	0	0	0	0	0	0	0	0	0	0	0
CaRLP146	0.187601	0.521494	0.177305	0	0.192532	0.153243	0	0	0	0	0	0	0	0	0.137297	0	0.133317	0.1349	0.126152	0.285411	0.252617	0.23106	0.121054	0.122053	0.116768	0	0	0.383741	0	0	0	0	0	0.425189	0.208589	0	0.379503	0.356668	0.20216	0.250151	0.308065	0.26113	0	0	0.327927	0	0	0	0
CaRLP147	0	0	0	0	0	0	0	0	0	0	0	0	0	0	0	0	0	0	0	0.305798	0	0	0	0	0	0	0	0	0	0	0	0	0	0	0	0	0	0	0	0	0	0	0	0	0	0	0	0	0
CaRLP148	0	0	0	0	0	0	0	0	0.387615	0	0	0.340465	0	0	0.259418	0	0	0.764664	0.238359	0	0.238655	0	0	0.230615	0	0	0.230403	0	0	0	0	0	0	0	0	0	0	0	0	0	0	0	0	0	0	0	0.242681	0	0.294292
CaRLP149	0	0	0	0	0	0	0	0	0	0	0	0	0	0	0	0	0	0	0	0	0	0	0	0	0	0	0	0	0	0	0	0	0	0	0	0	0	0	0	0	0	0	0	0	0	0	0	0	0
CaRLP150	0	0	0	0	0	0	0	0	0	0	0	0	0	0	0	0	0	0	0	0	0	0	0	0	0	0	0	0	0	0	0	0	0	0	0	0	0	0	0	0	0	0	0	0	0	0	0	0	0
CaRLP151	0	0	0	0	0	0	0	0	0	0	0	0	0	0	0	0	0	0	0	0	0	0	0	0	0	0	0	0	0	0	0	0	0	0	0	0	0	0	0	0	0	0	0	0	0	0	0	0	0
CaRLP152	0	0	0	0	0	0	0	0	0	0	0	0	0	0	0	0	0	0	0	0	0	0	0	0	0	0	0	0	0	0	0	0	0	0	0	0	0	0	0	0	0	0	0	0	0	0	0	0	0
CaRLP153	0	0	0	0	0	0	0	0	0	0	0	0	0	0	0	0	0	0	0	0	0	0	0	0	0	0	0	0	0	0	0	0	0	0	0	0	0	0	0	0	0	0	0	0	0	0	0	0	0
CaRLP154	0.204276	0	0.193065	0.177557	0.209645	0	0.36057	1.00005	0.893523	0	0	0	0	0.185443	0	0.301182	0.145167	0	0.137366	0.155391	0	0	0.131814	0.132903	0	0.161282	0	0.139284	0	0	0	0	0	0	0	0	0	0	0.22013	0.272387	0	0	0.187137	0	0	0	0	0	0
CaRLP155	0	0	0	0	0	0.179639	0	0	0	0	0	0	0	0	0	0	0	0	0	0	0	0	0	0	0	0	0	0	0	0	0	0	0	0	0	0	0	0	0	0	0	0	0	0	0	0	0	0	0
CaRLP156	0	0	0	0	0	0	1.16638	0.718883	0.481732	0	0	0.846267	0.368552	0.399917	0.322408	0	0.626122	0	0.296236	0	0.593206	0	0	0	0	0	0	0	0	0	0	0	0	0	0	0	0	0	0	0	0	0	0	0.462165	0	0	0	0	0
CaRLP157	0	0	0	0	0	0	0	0	0	0	0	0	0	0	0	0	0	0	0	0	0	0	0.731298	0	0	0	0	0	0	0	0	0	0	0	0	0	0	0	0	0	0	0	0	0	0	0	0	0	0
CaRLP158	0.933242	0.972837	0.661518	40.1532	40.9447	45.9301	7.20682	3.80728	7.90904	20.3414	19.1502	12.3253	58.1664	57.8215	57.7137	32.507	32.3311	24.8298	24.7886	22.5395	36.4435	9.33918	9.33405	12.7505	6.97049	12.526	11.5256	2.70437	18.1918	2.59326	4.54454	4.24483	3.85082	1.58637	1.55648	1.54458	1.17993	2.88322	4.77692	14.3107	2.29876	7.79415	8.12196	10.2802	18.964	31.1273	15.3345	15.0135	2.90558
CaRLP159	0	0	0	0.624225	0	0.586633	0	0	0	0	0	0	0	0	0	0	0	0	0	0	0	0	0	0	0	0	0	0	0.504474	0	0	0	0	0	0	0	0	0	0	0	0	0	0	0	0	0	0	0.584979	0
CaRLP160	0	0	0	0	0	0	0	0	0	0	0	0	0	0	0	0	0	0	0	0	0	0	0	0	0	0	0	0	0	0	0	0	0	0	0	0	0	0	0	0	0	0	0	0	0	0	0	0	0
CaRLP161	0	0	0	0	0	0	0	0	0	0	0	0	0	0	0	0	0	0	0	0	0	0.17365	0.181952	0	0.175509	0	0	0.192263	0.198076	0.427389	0	0	0	0	0	0	0	0	0.30386	0.375994	0	0	0	0.295823	0	0	0.772213	0	0.70233
CaRLP162	0	0	0	0	0	0	0	0	0	0	0	0	0	0	0	0	0	0	0	0	0	0	0	0.691134	0	0	0	0	0	0	0	0	0	0	0	0	0	0	0	0	0	0	0	0	0	0	0	0	0
CaRLP163	0	0	0	0	0	0	0	0	0	0	0	0	0	0	0	0	0	0	0	0	0	0.400541	0	0.705261	0	0	0	0	0	0	0	0	0	0	0	0	0	0	0	0	0	0	0	0	0	0	0	0	0
CaRLP164	0	0	0	0	0	0	0	0	0	0	0	0	0	0	0	0	0	0	0	0	0	0	0	0	0	0	0	0	0	0	0	0	0	0	0	0	0	0	0	0	0	0	0	0	0	0	0	0	0
CaRLP165	0	0	0	0	0	0	0.533738	0	0	0	0	0	0	0	0	0	0	0	0	0	0	0	0	0	0	0.477481	0	0	0	0	0	0	0	0	0	0	0	0	0	0	0	0	0	0	0	0	0	0	0
CaRLP166	0	0	0	0	0	0	0.466254	0.431054	0.577709	0	0	0	0	0	0	0	0	0	0	0	0	0	0	0	0	0	0	0	0	0	0	0	0	0	0	0	0	0	0	0	0	0	0	0	0	0	0	0	0
CaRLP167	0	0	0	0	0	0	0.182996	0	0	0	0	0	0	0	0	0	0	0	0	0	0	0	0	0	0	0	0	0	0	0	0	0	0	0	0	0	0	0	0	0	0	0	0	0	0	0	0	0	0
CaRLP168	0	0	0	0	0	0.155786	0.168316	0.311217	0	0	0.151979	0	0	0	0	0	0.13553	0	0	0.145074	0	0	0	0	0	0	0	0	0	0	0	0	0	0	0	0	0	0.181294	0	0	0	0	0	0	0	0	0	0	0
CaRLP169	0	0	0	0	0	0	0.236525	0.98401	0.439598	0	0	0	0	0	0	0.0987841	0	0	0	0	0	0	0	0	0	0	0	0	0	0	0	0	0	0	0	0	0	0.127381	0	0	0	0	0	0	0	0	0	0.109151	0
CaRLP170	0	0	0	0	0	0	1.58385	0.976183	1.63538	0	0	0	0	0	0	0	0	0	0	0	0	0	0	0	0	0	0	0	0	0	0	0	0	0	0	0	0	0	0	0	0	0	0	0	0	0	0	0	0
CaRLP171	0	0	0	0	0	0	0	0.278478	0.373223	0	0	0	0	0	0	0	0	0	0	0	0	0	0	0	0	0	0	0	0	0	0	0	0	0	0	0	0	0	0	0	0	0	0	0	0	0	0	0	0
CaRLP172	0	0	0	0	0	0	0	0	0	0	0	0	0	0	0	0	0	0	0	0	0	0	0	0	0	0	0	0	0	0	0	0	0	0	0	0	0	0	0	0	0	0	0	0	0	0	0	0	0
CaRLP173	0	0	0	0	0	0.16183	0.34969	0.323291	0	0	0.157875	0	0	0	0	0	0	0	0	0	0	0	0	0	0	0	0	0	0	0	0	0	0	0	0	0	0	0.188327	0	0	0	0	0	0	0	0	0	0	0
CaRLP174	0	0	0	0	0	0	0.505997	0.467797	0.313476	0	0	0	0	0	0	0.211328	0	0	0	0	0	0	0	0	0	0.226332	0	0	0	0	0	0	0	0	0	0	0	0.272506	0	0	0	0	0	0	0	0	0	0	0
CaRLP175	0	0	0	0	0	0	0	0	0.71801	0	0	0	0	0	0	0	0	0	0	0	0	0	0	0	0	0	0	0	0	0	0	0	0	0	0	0	0	0	0	0	0	0	0	0	0	0	0	0	0
CaRLP176	0	0	0	0	0	0	0.296088	0	0.366866	0	0.267351	0	0	0	0	0	0	0	0	0.255203	0	0	0	0	0	0	0	0	0	0	0	0	0	0	0	0	0	0	0	0	0	0	0	0	0	0	0	0	0
CaRLP177	0	0	0	0	0	0.155571	0.336166	0	0	0	0.151769	0	0	0	0	0	0.135343	0	0	0	0.128227	0	0	0	0	0	0	0	0	0	0	0	0	0	0	0	0	0	0	0	0	0	0	0	0	0	0	0	0
CaRLP178	1.3222	0.787598	0.535557	1.80598	2.13235	2.0058	1.33361	0.46235	1.03275	2.61644	1.3547	1.81426	1.42221	0.514414	3.45595	2.22792	2.14768	2.58066	1.90524	2.87366	1.9076	1.39586	1.09695	2.70357	1.52838	1.9387	1.84164	3.09096	3.31709	2.4812	0.408801	1.37463	1.03919	0.642152	1.68014	0.750285	2.29261	0.897777	1.22127	1.25932	2.17122	1.05168	1.73038	0.792644	2.14613	1.53245	1.68115	1.84629	2.50914
CaRLP179	0	0	0	0	0	0	0	0	0	0	0	0	0	0	0	0	0	0	0	0.241679	0	0	0	0	0	0	0	0	0	0	0	0	0	0	0	0	0	0	0.342367	0	0	0	0	0	0	0	0	0	0
CaRLP180	10.0542	3.99268	28.5073	9.9876	2.94814	3.5198	0	0	0	0	1.14459	0	0	1.3039	9.46065	0	1.02071	0	0.965852	1.09259	0.967049	0	0.926818	0	0	0	0	0	1.00895	0	6.21718	1.30661	6.32176	3.25535	3.19402	0	7.26392	4.09611	10.8345	3.83044	4.71724	9.9964	14.4739	4.52055	5.02139	0	0	0	0
CaRLP181	3.62859	2.5217	6.43021	10.4476	9.07716	9.63313	1.40106	0.925207	3.47196	8.5004	3.61451	3.26745	3.6049	2.47054	6.97101	1.67186	3.38446	2.12002	1.52503	2.24268	0.610768	0.837974	0.439019	0.295096	0.141158	0	0	0	0	0	13.4978	6.18921	5.2404	12.3361	2.5216	1.80167	4.12897	5.82079	11.4862	1.81442	20.4828	3.78811	48.8235	14.0375	3.1714	0.204439	2.17375	0	0.188289
CaRLP182	0	0	0	0	0	0.571744	0	0	0	0	0	0	0	0	0	0	0	0	0	0	0	0	0	0	0	0	0	0	0	0	0	0	0	0	0	0	0	0	0	0	0	0	0	0	0	0	0	0	0
CaRLP183	0	0	0	0	0	0	0.841191	0	0	0	0	0	0	0	0	0	0	0	0	0	0	0	0	0.206703	0	0	0	0	0	0	0	0.28902	0	0	0	0	0	0	0	0	0	0	0	0	0	0	0	0	0
CaRLP184	0	0	0	0	0	0	0.312432	0.722112	0.387117	0	0.141054	0	0	0	0	0	0	0	0	0	0	0	0	0	0	0	0	0	0	0	0	0	0	0	0	0	0	0	0	0	0	0	0	0	0	0	0	0	0.146957
CaRLP185	0	0	0	0	0	0.219131	0.355133	0.437763	0.146675	0	0	0	0	0	0.19633	0.0988802	0.0953191	0	0.0901963	0	0.0903081	0.0826018	0.173102	0.174532	0	0.317701	0.174371	0.0914559	0.376883	0.0677669	0	0	0	0	0	0	0	0	0.14454	0	0	0.186703	0.122877	0	0	0	0.0918317	0.109257	0
CaRLP186	6.59016	3.52296	12.9361	10.5751	7.28364	8.69597	12.0797	14.0631	12.75	7.84819	7.27154	7.30372	7.63391	8.74377	6.67811	14.2009	7.56525	9.47772	8.52222	9.6405	12.2872	9.36559	9.81337	8.24533	10.728	12.0072	10.2148	13.4803	10.683	10.5009	5.48575	2.30579	5.02022	8.61711	6.20016	7.38332	13.3314	11.0836	25.1288	16.899	7.49209	23.9914	13.9321	10.1048	14.178	12.7955	11.4533	16.93	18.0979
CaRLP187	0	0	0.435849	0.80168	0	0.376701	0	0.376271	0	0.375763	0	0	0.385809	0.418642	0.675008	0.679926	0.655438	1.32644	1.24043	0.350798	0.620981	2.27196	0.297574	0.600062	0.287037	0.728198	1.19902	0	0.323943	0.931965	0	0	0	0.522599	0.512753	0	0.932892	0	0.993896	0.614921	0	0	0	0	0.403055	0.83143	0.631458	0.375638	0.765751
CaRLP188	0	0	0	0	0	0	0	0	0	0	0	0	0	0	0	0	0	0	0	0	0	0	0	0	0	0	0	0	0	0	0	0	0	0	0	0	0	0	0	0	0	0	0	0	0	0	0	0	0
CaRLP189	0	0.359566	0.244501	0.224861	0.265498	0.63396	0	0	0	0	0	0	0	0	0.189331	0	0	0	0	0	0	0	0	0	0	0	0	0	0	0	0	0	0	0.293165	0	0	0	0.24592	0	0.689911	1.27445	0.720191	0	0.271402	0	0	0	0	0
CaRLP190	0	0	0	0	0	0	0	0	0	0	0	0	0	0	0	0	0	0	0	0	0	0	0	0	0	0	0	0	0	0	0	0	0	0	0	0	0	0	0	0	0	0	0	0	0	0	0	0	0
CaRLP191	0	0	0	0	0	0	0	0	0	0	0	0	0	0	0	0	0	0	0	0	0	0	0	0	0	0	0	0	0	0	0	0	0	0	0	0	0	0	0	0	0	0	0	0	0	0	0	0	0
CaRLP192	0	0.358893	0.488086	8.97762	6.89003	6.53865	5.01354	2.94957	3.67072	5.04958	3.49809	14.881	0.432048	0	0.377954	0.380707	0.183498	0.185677	0.173636	0	0	0	0	0	0	0	0	0	0	0	3.07366	0.704689	1.42062	0	0.287103	0	0	0	0	0	0	0.359421	0	0	0	0	0.176785	0	0
CaRLP193	0	0	0	0.254461	0.600895	0.239137	0	0.238864	0.320132	0.238542	0.466586	1.68714	0.244919	0.531524	0	0	0	0	0	0	0	0	0	0	0	0	0	0	0	0	0	0.266316	0	0	1.30202	0.387621	0.296109	0.278292	0	0	0	0	0	0	0	0	0	0	0
CaRLP194	0	0	0	0	0	0	0.285328	0.263787	0	0	0	0	0	0	0	0	0	0	0	0	0.108836	0	0	0	0	0	0	0	0	0	0	0	0	0	0	0	0	0	0	0	0	0	0	0	0	0	0	0	0
CaRLP195	3.6607	3.95735	12.3015	19.7984	19.6195	23.9222	7.89743	200.452	5.33742	1.65712	2.26893	7.42294	0.340286	0.369245	1.19072	0.299849	0.28905	0.877447	0.273516	0	0.273855	0	0	0	0	0	0	0	0	0	6.60232	4.07015	7.60849	0.92187	3.61801	4.84697	2.05704	1.15996	4.38311	0	0	0.566168	0.372619	0	0	0	0	0	0
CaRLP196	3.35051	1.79111	2.67946	3.58433	3.96759	3.78954	0	0	0	0	0	0	0	0	0	0	0	0	0	0	0	0	0	0	0.160419	0	0	0	0	0	0.278902	0	0	0.292069	0	0	0	0	0	0	0	0	0	0	0	0	0	0	0
CaRLP197	10.8146	8.4551	3.19409	19.6814	24.9725	19.8765	8.94796	4.13622	11.826	13.4934	7.00222	9.73829	14.9851	13.806	16.3243	22.1734	19.4535	24.3018	19.9988	15.6819	20.0236	35.7974	24.8605	23.7466	25.2424	28.5505	23.7247	44.0127	67.1841	57.5414	10.2401	14.4496	10.7842	32.5535	39.8314	39.8252	49.5656	43.0493	37.1469	64.4416	35.5181	66.3291	62.5397	40.0645	48.4416	22.2397	43.4994	36.3375	27.217
CaRLP198	0	0	0.877569	0.807079	0	0.379237	0.409738	0	0	6.80928	2.58979	0.445929	2.33044	0	0	0	0.659852	0	0	0	0	0.285908	0	0	0	0.366551	0	0	0	0.23456	0	0	0	0	0	0	0.469587	0.441332	0	0	0	1.9387	0	0	0	0	0	0	0
CaRLP199	0	0	0	0	0	0.571744	0	0	0.765391	0	0	0	0	0.635401	0	0	0	0	0	0	0	0	0	0	0	0	0	0	0	0	0	0	0	0	0	0	0	0	0	0	0	0	0	0	0	0	0	0	0
CaRLP200	0.134261	0	0.126893	1.4004	1.3779	0.767706	1.89589	1.97185	2.34909	1.09399	0.427969	0.386877	1.57254	0.975065	1.86695	1.58362	2.67153	1.64126	2.97938	2.14475	2.71188	1.73633	1.99261	1.92172	1.16995	0.954031	1.57087	3.47871	1.79194	2.91682	0.14529	0.244274	0.147733	0.760745	0.447848	0.533308	1.49381	1.27629	0.434043	0.71611	0.44095	1.12131	0.983975	1.5494	1.64283	0.484124	1.10305	1.64045	1.33764
CaRLP201	6.17402	2.28834	50.1825	28.9789	17.7416	27.2338	9.08151	1.34334	6.30134	3.68921	3.93604	2.37207	0	0.373654	0.301235	0.910289	0.877505	0	0.830344	0	0	2.28129	0.531191	0.267789	0.768574	0.974916	0	0	0	0.415907	0	0	1.35871	0	0	0	0	0.39127	0.443545	0	0	0	0	0	0.359741	0	0.5636	0.335271	0
CaRLP202	0	0	0	0	0	0	0.150796	0	0	0	0	0	0	0	0.125048	0	0	0	0	0	0	0	0	0	0	0	0	0.233003	0	0	0	0.155433	0	0	0	0	0	0	0.184123	0	0	0	0	0	0	0	0	0	0
CaRLP203	0	0	0	1.62694	0.64032	0.509654	0	0	0	0	0	0	0	0	0	0	0	0	0	0	0	0	0	0	0	0.492604	0	0	0	0	0	0	0	0	0	0	0	0	0	0	0	0	0	0	0	0	0	0	0
CaRLP204	0	0	0.987265	0	0	0	0	0	0	0	0	0	0	0	0	0	0	0	0	0	0	0	0	0	0	0	0	0	0	0	0	0	0	0	0	0	0	0	0	0	0	0	0	0	0	0	0	0	0
CaRLP205	0	0	0	0	0	0	0	0	0	0	0	0	0	0	0	0	0	0	0	0	0	0	0	0	0	0	0	0	0	0	0	0	0	0	0	0	0	0	0	0	0	0	0	0	0	0	0	0	0
CaRLP206	0	0	0	0	0.138736	0.110425	1.07376	0.330897	0.443477	0	0	0	0	0	0	0	0	0	0	0	0	0	0	0	0	0	0	0	0	0	0	0	0	0	0	0	0	0	0	0	0	0	0	0	0	0	0	0	0
CaRLP207	0	0	0	0	0	0	0	0	0	0	0	0	0	0	0	0	0	0	0	0	0	0	0	0	0	0	0	0	0	0	0	0	0	0	0	0	0	0	0	0	0	0	0	0	0	0	0	0	0
CaRLP208	8.49538	4.99559	8.33794	36.921	31.8567	31.7616	10.6697	5.8652	11.0764	14.1107	7.29069	12.2398	9.56751	13.3479	11.0001	6.02185	10.2168	9.6332	0.65916	2.48551	0.439984	0.402439	0	0.212581	0.203375	0	0	0	0	0	2.1215	3.26963	1.07859	2.22166	1.0899	2.59577	0.991474	0.310605	1.76051	0	0	0	0.299331	0	0	0	0	0	0
CaRLP209	0	0	0	0	0	0	0	0	0	0	0	0	0	0.427215	0	0.346925	0.33443	0	0	0	0	0	0	0	0	0	0	0	0	0	0	0	0	0	0	0.623103	0	0.447357	0	0	0	0	0	0	0	0	0	0	0
CaRLP210	0	0.507008	0.689518	3.48773	1.87183	2.38378	3.21937	2.38106	1.59558	3.26953	2.03483	5.60596	2.74659	3.64263	5.07238	8.6052	5.96223	5.24611	6.13239	6.6596	8.10479	5.39141	6.35533	5.69582	5.90325	6.9121	6.87612	4.72571	9.99339	8.47768	0.394742	0.331838	0	0	0	0.482987	0.368961	2.42732	0.393088	0	0	0	1.00252	0	2.23173	0.986499	2.49743	5.94264	3.02856
CaRLP211	13.2583	4.91407	16.986	30.2189	30.2373	28.399	35.8836	34.617	33.8293	48.9744	29.5834	33.9592	24.8954	27.014	44.4192	34.969	34.3377	35.5928	35.6622	32.9458	39.0787	46.6305	38.7838	56.3558	41.0782	43.4997	35.0463	44.1959	43.6693	41.6796	15.3038	14.4732	11.6709	22.0362	14.7417	21.4558	75.6938	69.4588	86.041	98.6094	42.0923	129.184	71.5261	49.7647	108.153	47.2761	87.5447	80.877	53.5706
CaRLP212	0	0	0	0	0	0	0	0	0	0	0	0	0	0	0	0	0	0	0	0	0	0	0	0	0	0	0	0	0	0	0	0	0	0	0	0	0	0	0	0	0	0	0	0	0	0	0	0	0
CaRLP213	0	0	0.131902	0	0	0	0.369511	0	1.06829	0.341153	0	0	0	0	0	0.205767	0	0.100356	0.187696	0	0.0939643	0	0	0	0.0868665	0	0	0	0	0.141021	0	0.126958	0.153565	0	0	0	0	0.398002	0.150392	0	0.687534	0	0	0.292829	0.121977	0.125809	0.0955496	0	0
CaRLP214	0	0.408633	0	0.383319	0.150864	0.360235	2.07577	1.67918	3.85796	1.55713	1.0543	0.847169	2.7056	1.73482	1.72134	1.62552	1.46251	1.90269	0.889655	0.559108	1.28665	0.724219	0.853701	0.286916	0	0.116061	0.0955509	0	0	0	0.159075	0	0	0.166585	0.490341	0.58391	0.594743	1.25765	0.158409	0.196014	0.724183	0.204617	0.94267	0.154219	0.128479	0	0	0	0
CaRLP215	0	0	0	49.03	51.8368	30.7182	9.11065	6.31713	11.6917	0.600819	0	0	2.77597	3.01221	1.61894	1.90252	1.834	1.59067	1.73543	1.40225	0.496453	0	0.2379	0	0	0	0	0	0.258981	0	0	0	0	0	0	0	0.745815	0.700938	0.794585	0	0	0.513184	0	0	0	0	0	0	0
CaRLP216	0	0	0	0	0	0	0.243872	0	0.151084	0	0	0	0	0	0	0	0	0	0	0	0	0	0	0	0	0	0	0	0	0	0	0	0	0	0	0	0	0	0	0	0	0	0	0	0	0	0	0	0
CaRLP217	0	0	0	0	0	0	0	0	0	0	0	0	0	0	0	0	0	0	0	0	0	0	0	0	0	0	0	0	0	0	0	0	0	0	0	0	0	0	0	0	0	0	0	0	0	0	0	0	0
CaRLP218	0.447683	0	1.69245	0.778254	0.45945	0.365693	0	0	0.489552	0.729565	0.356757	1.29001	0.374535	0.406409	0.327642	1.65014	1.27257	0.643841	0.903134	1.02164	2.41134	1.37848	0.866635	0.291264	1.6719	1.41384	1.16398	0.610498	0.943432	0.226183	0	0.407256	0.492604	2.02931	0.99554	0.592757	4.07534	2.55342	1.44728	4.17867	2.94062	4.36207	2.05061	2.818	4.30405	1.61427	1.22601	0.729324	0.371687
CaRLP219	0	0	0	0.53987	0.637435	0.507358	0	0	0	0	0	0	0	0	0.454566	0	0	0	0	0	0	0	0	0	0	0	0	0	0	0	0	0	0	0	0	0	0	0	0	0	0	1.72911	0	0	0	0	0	0	0
CaRLP220	2.38322	3.78566	1.2871	0	0.349409	0.278107	0.300475	0	0	1.38707	2.17049	2.61611	0	0	0.996678	0.50197	0.483892	0.489637	0.457885	0	0.458453	0.209666	0.439381	0.221504	0.423823	0.268804	0	0.23214	0	0.344022	1.84213	0.619431	0.374623	0	0.378551	0.450788	1.03309	0.323643	0.366883	1.81591	0	0	0.311896	0.357179	0.297564	0	0.466188	0	0
CaRLP221	2.0218	1.68606	1.91084	0	0.829975	0	0	0.329927	0	0.988443	0	1.16517	0	1.10124	1.18374	0.596181	0.862065	0.581534	0.543823	0.922774	0.544497	1.99213	0.782767	0.263077	1.00673	1.91552	1.57701	0.275709	0.284044	0.204294	0	0	0	0.458232	0	0	1.22699	1.15316	2.1787	1.61755	1.99203	2.81424	3.3339	0.848431	0.706823	1.09354	0.553683	0.329372	0.671435
CaRLP222	0	0	0.789812	0	0	0	0	0	0	0	0	0	0	0	0.305799	0	0	0.300459	0	0	0	0	0.26962	0	0.260073	0	0.271596	0	0	0	0	0	0	0	0	0	0.845257	0.397198	0.450265	0.557155	0	1.16322	0.765562	0.438356	1.09558	0.753326	0.28607	0	0
CaRLP223	0	0	0	0	0	0	0	0	0	0	0	0	0	0	0	0	0	0	0.515121	0	0	0	0	0	0	0	0	0	0	0	0	0	0	0.868094	0	0	0	0	0	0	0	0	0	0	0	0	0	0	0
CaRLP224	0	0	0	0	0	0	0.536089	0.991235	1.32848	0.494947	0.484058	0	0	0	0.444553	0.447792	0	0.436791	0.408466	0.462064	0	1.49629	0.391958	0.79039	0.75616	0.479584	0.789663	0	1.28008	0.613783	0	0.552576	0	0	0	0	0	2.88713	0.65457	1.61992	0	0	1.6694	0.637258	1.59269	2.19029	2.49523	0.989567	4.03453
CaRLP225	1.64151	1.42596	1.74534	0	0.842325	0.502828	0.724359	0.334837	0.448756	3.00946	2.12568	0.788338	0.514986	0.186271	0.450507	0.45379	0.583262	0.442641	0.413937	0.936506	0.2763	0.631805	0.662013	0.800975	0.510858	1.13402	1.06698	0.279811	0.576542	0.622004	0.444085	0.373318	1.12889	0.930101	0.684434	0.543361	0.415081	0.975264	1.54779	2.18882	3.36946	2.28489	2.25567	1.72211	2.86936	0.924843	0.280961	0.50141	0
CaRLP226	0	0	0	0	0	0	0	0	0	0	0.627892	0	0	0	0.576649	0.580851	0	0	0.529839	1.19873	0	0	0	0	0.490424	0	0	0	0	0	0	0	0	0	0.876075	0	0	1.49801	0	0	0	0	0.721816	0	0	0	0	0.641805	0
CaRLP227	0.709536	0.986186	1.56472	0.205577	0.242728	0	0	0	0	0.385431	0.188475	0.227171	0.197868	0.429413	0.692375	0.523065	0.336151	0.680285	0.159043	0.359824	0.477719	1.01956	0.152615	1.231	0.294422	1.1204	0.461201	0.322527	0.498417	0.836451	0.511878	0	0	0.268022	0	0	0.239224	0.224829	0	0	0.388384	0.329213	0.866674	0.496252	0.82685	0	0.809631	0.192652	0.392726
CaRLP228	1.34962	0.937923	0.212592	0	0.230849	0.367483	0	0	0.245974	2.38269	3.22652	2.8087	0	0.408398	0.329245	0.497466	0.3197	0.161748	0.151259	0.342214	0.757232	0.415569	0.290292	0.439034	0.700034	0.887974	0.29242	0.460114	0.158008	0.45458	0.73024	0.204624	0.247508	0.254905	0	0.297829	0.227516	0.855305	0.484788	1.19975	0.369376	0	0.41213	0.943932	0.98298	0.202771	0.92401	0.183223	0.186753
CaRLP229	0.710755	2.96364	1.34349	0	1.45887	0	0	1.15985	0	0	0	0	1.18925	3.22613	2.60087	3.14378	3.53565	2.55545	2.38974	3.24398	2.87124	5.69016	1.3759	2.77451	6.63589	6.17279	5.08193	3.87698	2.99564	4.66823	0	0	0	0.805448	0	0	0	1.35129	3.82957	3.79095	4.66861	0.989335	4.55786	0.745657	0	1.28143	0.973227	0.578948	1.1802
CaRLP230	0	0	0	0	0	0	0	0	0	0.785686	0	0	0	0	0	0	0	0	0	0	0	0	0	0	0	0	0	0	0	0	0	0	0	0	0	0	0	0	0	0	0	0	0	0	0	0	0	0	0
CaRLP231	3.75713	4.96094	6.56921	0.163285	0.771175	0.92071	0.165793	0.153277	0.205425	2.75525	3.14374	2.70656	0.785809	2.04644	2.06227	2.07729	2.53647	1.75609	3.28442	2.0006	4.04738	0.809813	0.606094	1.95551	1.52005	1.18655	0.854751	0.384264	0.263921	0.379643	1.62629	0.85446	1.24024	1.06442	1.25324	0.994928	0.57003	0.535731	1.82192	1.50295	0	1.8304	0.516285	0.985406	1.80606	0.508033	0.514458	0.306038	0.155967
CaRLP232	1.88886	1.75022	1.19013	0	0	0	0	0	0	0	0	0	1.05349	1.14314	1.38238	0.46415	0.894868	1.35824	0	0	0.423912	0	0	0	0.391891	0	0	0	0	0	0	0	0	0	0	0	0	0	0	0	0	0	0	0	0	0	0	0	0
CaRLP233	1.1256	0.78224	0	0	0.577595	0	0	0	0	1.37575	1.34548	1.62172	0	0	0	0	0	0	0	0	0.378925	0.34659	0.363161	0	0	0	0	0	0	0.284345	0.60903	1.53594	1.85782	0.637784	1.25154	1.49036	0	1.07	0	1.50091	0	0.783391	0	0.590439	0	0	1.15596	0.458432	0
CaRLP234	0	0	0	0.5904	0	0	0	0	0	1.10693	0	0	0	1.23324	0	0	0	0	0	1.03339	0.457324	0.836598	0.438298	0.441917	0.422779	0.536284	0.883022	0.463136	0.477138	1.02952	0	0	0	0	0	0	0.687031	0	0	0	1.11541	0.945472	2.48902	0.712599	0.593662	0	0	0	0
CaRLP235	1.18663	1.97916	1.57011	0.618853	1.70495	0.775446	5.86469	7.74562	7.26661	1.93379	3.59336	0.911813	0	0.430892	0.694758	0.69982	0.674616	0.341313	1.91508	1.08319	2.39682	6.57687	1.5314	5.55857	2.36349	3.74752	3.39378	0.647275	3.16751	1.67866	0.77046	0.215895	1.04456	7.7994	0.527756	0.942698	2.88056	4.51206	10.4855	8.86078	7.01497	10.5711	14.1319	19.4205	6.63757	10.483	13.9736	9.66574	9.65492
CaRLP236	3.16173	3.54001	2.07514	2.82452	3.6955	3.01313	7.0535	5.87606	6.05049	2.21844	1.67971	2.19329	0.808232	1.43512	2.82815	1.68336	1.12343	1.83146	0.944935	0.801697	1.65569	2.00117	1.36012	1.42849	1.31196	3.5364	2.05513	3.23369	2.65283	3.06168	1.99583	2.39684	1.83613	4.0806	3.22251	3.02344	4.26397	5.17623	11.1677	5.50413	3.17287	5.37896	6.1952	4.69907	2.60984	1.26674	2.10453	1.78847	1.75001
CaRLP237	2.61573	7.7906	3.88485	0.6496	1.15049	0.91572	0.989368	1.21957	0.817247	4.5672	6.25339	2.87135	0.93786	0.67845	1.64087	1.37736	0.796651	1.07481	2.01023	2.84251	2.26431	3.45182	1.44674	1.7018	4.8843	6.49063	4.12914	2.80266	1.83743	2.83189	1.61748	1.35973	0.411171	6.35191	4.57031	0.494768	3.02368	4.61784	12.483	8.96884	4.29538	7.80207	14.3776	8.62457	5.5521	2.69483	2.04668	3.34817	0.620486
CaRLP238	0.169811	0	0.320983	2.952	1.91702	2.08067	5.54509	6.09634	5.57077	5.53463	4.05965	1.14173	2.41511	0.616621	0.869945	0.7511	0.120675	0	0.114189	0.38752	0.457324	0.209149	1.64362	0.552397	0.528474	0.938496	0.331133	0.347352	1.43141	0	2.57263	0.926857	1.68165	3.46382	2.64333	3.82226	3.43516	2.74419	2.74484	2.03787	1.67311	2.12731	3.57797	1.60335	2.22623	0.61231	1.62764	0.27664	0
CaRLP239	7.92037	5.50428	11.909	25.973	22.9077	22.9384	9.53203	6.16869	14.1727	59.8434	51.3543	66.3933	39.1551	43.1409	36.3605	41.1373	33.2596	44.7864	21.0621	21.3611	21.0882	22.8361	17.1909	10.7745	10.9801	17.9074	12.6367	6.13686	15.1737	10.5497	22.2065	15.7203	22.1839	19.1751	22.0163	26.2175	20.7562	17.7961	15.1303	10.5612	10.6415	20.5461	17.48	15.4855	15.1035	12.6571	16.5144	17.3019	5.38025
CaRLP240	0	0	0	0.55231	0	0	0	0.518457	1.3897	0	0	0	0	0	0	0	0	0	0	0	0	0	0	0	0	0	0	0	0	0	0	0	0	0.720078	0	0	0	0	0	0	0	0	0	0	0	0	0	0	0
CaRLP241	0	0	0.337614	0	0	0	0.63053	0.291464	0.781254	0	0	0	0	0	0	0	0	0	0	0	0	0	0	0	0	0	0	0	0	0	0	0	0	0	0	0	0	0	0	0	0	0	0	0	0	0	0.244567	0	0
CaRLP242	0.0725337	0	0.205659	0.126093	0.0744401	0.177749	0.0640149	0.118364	0	0.413715	0.115603	0.139338	0.121364	0	0.0530845	0.106943	0	0	0.390202	0.110351	0.634864	0.982705	0.702061	1.84043	1.08352	1.71803	1.41441	1.68152	3.61756	2.19877	0	0	0	0	0	0	0.0733652	0.0689508	0	0.290155	0.11911	0.302889	1.86055	0.228286	0.316973	0.261544	0.943533	0.295413	0.541987
CaRLP243	0.198113	0	0.18724	0.3444	0.20332	0	0.174845	0.323291	0	0.322854	0	0.380577	0	0	0	0.146047	0	0	0.399663	0.301404	0.266772	1.95206	0.639185	1.16003	1.10979	2.50266	1.41651	1.21573	3.06164	1.90176	0	0	0	0	0	0	0	0	0	0.264169	0.325327	0	0.544473	0.207841	0.173151	0	0	0	0.493447
CaRLP244	0.141567	0.196765	0	0.12305	0.145288	0	0.124941	0.231017	0.154807	0.346057	0	0.135976	0	0	0	0.104362	0	0	0.285591	0.215377	0.38126	2.52826	0.548098	0.921039	1.58607	2.57075	1.01221	0.965263	3.67945	1.57353	0	0	0	0	0.314811	0	0.286381	0	0	0.188769	0	0	0.907828	0	0.371191	0.127617	0	0	0.822749
CaRLP245	1.01636	0.706323	0.960582	1.03066	1.21692	1.66044	1.04649	1.1057	1.48189	14.9068	10.5291	9.43681	7.36923	6.91994	11.4055	8.2418	7.58384	6.94304	4.32854	5.66966	3.07935	1.04318	4.70013	3.63686	0.527175	4.27973	2.64256	0	1.07092	0.0855828	4.03277	3.08193	4.1006	11.9016	10.924	11.4386	9.5948	10.7888	12.4127	9.71257	6.11967	11.082	13.0353	10.6627	8.73499	1.67971	1.97156	3.17354	0
CaRLP246	0	0	0.137904	0.126827	0.149747	0.119189	6.30997	3.21443	16.4344	0.237784	0.116276	0	0	0	0	0.107565	0	0	0	0	0	0	0	0	0	0	0	0	0	0	0.47369	0.929146	0	0	0	0	0	0	0.157235	0	1.43764	0	0.534678	1.07154	0	0	0	0	0
CaRLP247	0.148585	0.413036	0.42129	0.7749	0.45747	0.485489	0.131134	0.363702	0.487442	0.36321	0	0.142716	0.248614	0.134886	0.217486	0.328606	0	0.106844	0.299747	0.33908	0.10004	0.183006	0.0958778	0.0966694	0.462415	0.117312	0	0	0.104374	0.225208	0.160789	0.135167	0.326987	0.336761	0.330416	0.196734	0.75144	0.423735	0.160116	0.594379	0	0.413644	0.136118	0.155881	0	0	0.610364	0.12103	0
CaRLP248	0	0.189751	0.129029	0.355994	0.280219	0	0.120487	0.222782	0	0	0.108793	0.262259	0	0	0.199829	0	0.291054	0.0981698	0	0	0	0.0840739	0	0	0	0.107788	0	0.0930858	0	0	0	0.372578	0.15022	0	0.151795	0.180762	0	0.129778	0.147116	0	0.224186	0	0	0	0.23864	0	0	0	0
CaRLP249	0.68464	0.761267	2.71767	0.238036	0.421581	0	0	0	0	0.781004	0.545586	0.26304	0	0	0	0	0.0973069	0	0.0920772	0.208319	0.0921914	0	0.0883561	0.0890856	0	0	0	0.0933631	0	0	0.148175	0.124563	0	0.155171	0	0	0	0	0	0	0	0	0	0	0	0	0	0	0
CaRLP250	0.392839	0	0.371279	0	0	0	0	0.320527	0	0	0.626103	0	0	0	0.86251	0	0	0	0	0	0	0	0	0	0	0	0	0.267854	0	0	0.425107	0	0.864514	0.890353	0.43679	0	0	0	0	0	0	0	0	0	0	0	0	0.319988	0
CaRLP251	0.414074	0.575522	1.36972	0.359913	0	0.338239	0	0	0	0.168698	0	0.79544	0.346417	0.939745	1.21218	0.610504	1.0299	0.595504	1.253	1.10243	2.09092	1.52999	1.46955	0.538794	0.51546	0.326924	0.269149	0.705831	0.72717	0.732209	0.224043	0	0	0.93848	0.6906	0	0.837642	1.18086	0.223104	0.828204	0	1.15274	0.758665	0	0.542853	0.186635	0.141746	0	0
CaRLP252	0	0	0	0	0	0	0	0	0	0.697845	0	0	0	0	0	0	0	0	0	0	0	0	0	0	0	0	0	0	0	0	0	0	0	0	0	0	0	0	0	0	0	0	0	0	0	0	0	0	0
CaRLP253	16.3701	17.5022	13.0914	36.6668	34.2469	28.8013	14.4475	12.3293	16.5241	65.1545	39.1357	27.8186	35.8186	41.7247	116.581	53.8414	46.9806	46.6329	52.5	52.2048	71.6411	64.7523	47.5344	65.541	58.3918	53.6871	47.8828	70.4052	75.6296	80.1618	23.8467	37.8022	24.9406	81.3393	94.5081	112.543	96.1624	89.7777	130.947	146.921	222.292	160.381	62.8705	73.3196	70.9873	55.0547	73.7119	58.4658	50.7056
CaRLP254	0	0.369978	0.503162	0.231373	0.546373	0.217439	0.234927	0	0	0	0	0	0	0	0	0.196233	0	0	0	0	0.358443	0.163928	0.171766	0	0	0	0	0	0	0	0.288055	0.484304	0.2929	0	0	0	0	0.253041	0	0.709889	0	0	0.243857	0	0.232651	0.239959	0.546736	0.433652	1.10502
CaRLP255	0	0.168854	0.114818	0.316787	0.249358	0.0992366	0.107218	0	0	0	0	0	0	0	0	0.0895585	0	0	0	0	0.163589	0	0.0783917	0	0	0	0	0	0	0	0	0.442061	0.267352	0	0	0.160854	0	0	0.392742	0	0.199496	0	0	0	0.106179	0	0.332698	0	0.806905
CaRLP256	0.142298	0	0	0.123685	0.146038	0.348711	0	0	0.155606	11.131	5.21623	6.01382	6.30951	5.68386	9.99763	14.0567	11.3258	11.2556	7.08092	8.65954	11.5926	4.2063	2.75463	1.20353	2.65709	0.786439	1.01743	0.388098	0.299873	0.359465	0.307972	0.129448	0.313152	0.161256	0.316436	0.37682	0.143929	0	0.153341	0	0	0	0	0.149285	0	0	0	0	0
CaRLP257	23.8572	13.4885	64.2041	2.81176	4.56486	1.65152	0	0	0.442176	523.216	580.984	142.927	2054.77	1714.63	2042.54	1056.43	1254.3	1271.23	2784.37	2099.93	3027.4	3400.57	1288.44	2520.01	3267.86	3477.95	2916.94	966.91	1452.03	666.409	10.0642	10.6675	5.78413	96.6869	58.4478	135.455	210.223	400.145	353.821	1335.02	389.774	1378.98	696.785	636.748	926.998	1463.52	1210.07	1459.78	1213.95
CaRLP258	1.41277	5.89085	2.13638	1.47358	3.76975	1.38484	0.249369	1.38326	0.926939	1.15116	1.57616	0	0	0.513008	0	0.624891	1.20477	0.812717	0.380007	0.644807	1.71215	1.39204	0.911625	4.04427	1.58282	1.78468	3.12224	0.770628	1.19089	0.57102	0	0.257038	0.621812	1.92119	0.628333	0	6.57326	6.17774	7.91654	37.6765	26.9115	28.711	49.1811	32.6072	35.0674	3.82066	10.4462	8.05544	2.11131
CaRLP259	0	0	0.263804	0	0	0	0	0	0	0	0	0	0	0.760166	1.02139	0.411534	0	0.200712	0.375392	0	0.375857	1.89081	1.08066	1.08959	1.38986	0.881503	0.544292	0.190317	0	0.564084	0	0	0	0	0	0	0	0	0.300784	0.744378	0.458356	0.388524	0	0.292829	0	0.251617	0	0	0
CaRLP260	0.565109	0.261815	0.178031	0	0	0.153871	0.166246	0	0.205986	0.613951	0.750554	0.18093	0.630365	0	0.689301	0.416594	0.267727	0.541811	0.633346	0	0.126826	0.116004	0.12155	0.122554	0.117246	0.148723	0.122441	0	0	0	0	0.856794	0.207271	0.640397	0	0.249412	0.190529	0.716259	0.608965	0.502353	0.309328	0	1.72565	0.19762	0	0	0	0	0.156393
CaRLP261	0	0	0.347981	0	0	0	0	0.150207	0	0.450012	0.146704	0.176823	0	0.167121	0.269462	0	0	0.132378	0.123794	0.140038	0.123948	0	0.118791	0	0	0	0	0	0.129318	0	0	0	0	0	0.20469	0	0	0.175001	0	0	0	0	0	0	0	0	0	0	0
CaRLP262	0	0	0	0.673321	0	0.316386	0.683664	0	0.423545	0.946795	0	0.372025	0	0	0	0.285531	0	0.557031	0	0.294631	0	0	0	0	0	0	0	0	0	0	0	0	0	0	0	0	0	0	0	0	0.636033	0	0	0	0	0	0	0	0
CaRLP263	0	0	0	0.379276	0	0	0.770204	0	0.477158	0	0	0	0	0	0	0	0	0	0.293423	0	0	0	0	0	0	0	0	0	0	0	0	0	0.480133	0	0.485168	0	0	0	0	0.581839	0	0	0.39974	0	0	0	0	0	0
CaRLP264	1.81271	1.51169	1.14215	4.20162	3.7207	5.13317	8.74563	19.9176	19.1616	3.34794	2.40756	2.20541	1.31432	1.64558	1.68042	1.69266	1.37407	1.12968	0.487582	0.0919269	0.325457	0.148843	1.01373	0.393117	0.225655	0.0954124	0.078551	0	0.0848896	0.122111	2.61547	3.51789	1.72865	2.73895	2.28425	1.12006	3.05581	1.14878	4.29745	2.25597	3.37359	1.51392	5.97823	2.0285	1.68993	0.217877	2.06843	0.295309	0.200666
CaRLP265	19.6981	20.26	13.7766	67.1167	58.2215	81.4179	40.3323	32.4658	75.8218	354.394	190.251	163.47	226.099	209.935	431.622	216.076	222.573	264.31	131.4	127.065	193.1	103.838	72.1965	75.6121	57.6248	69.674	68.8845	7.25271	26.2903	5.17507	16.2002	32.613	14.7387	29.4656	15.3313	27.1246	82.8834	52.0557	85.3316	66.7154	60.812	62.5146	134.619	66.5425	57.1577	31.9626	46.1226	43.9636	17.9897
CaRLP266	110.639	161.429	142.284	134.205	109.311	156.923	65.5827	46.4842	111.055	320.913	180.065	149.888	195.715	198.13	399.827	203.501	206.146	236.697	118.447	109.913	168.626	100.338	68.5513	79.3237	57.0448	66.4927	63.8657	5.8174	23.7798	4.72772	59.8637	74.8602	45.7286	67.9921	42.536	66.3226	116.362	67.4999	223.919	132.85	210.157	107.65	275.832	124.446	84.1909	68.2279	79.5171	68.6001	28.7913
CaRLP267	0	0	0	0.148147	0	0	0	0	0.186381	0	0.135823	0.163709	0.285184	0	0.124739	0.251295	0	0	0.229226	0.129652	0	0	0	0.110889	0	0	0	0	0	0	0.184441	0	0	0	0	0	0.172395	0.162022	0	0	0	0.474489	0	0	0.297932	0	0	0	0
CaRLP268	0	0	0.819616	0	0	0	0.76536	0	0	0	0	0	0	0	0	0	0	0	0	0	0	0	0	0	0	0	0	0	0	0	0	0	0	0	0	0	0	0.824374	0	0	0	0	0.794452	0.909796	0	0	0	0	0
CaRLP269	0	0	0	0	0	0	0	0	0	0	0	0	0	0	0	0	0	0	0	0	0	0	0	0	0	0	0	0	0.504474	0	0	0	0	0	0	0	0	0	0	0.957611	0	0	0	0	0	0	0	0	0
CaRLP270	23.4238	20.1382	15.5196	45.9674	54.0268	53.4565	29.1976	34.6776	35.3849	46.8302	48.8788	56.3627	49.9004	61.6005	47.7175	54.6519	52.6836	53.6564	47.0916	50.3318	46.3371	46.3982	49.3957	46.0329	46.5945	50.9056	54.1527	42.645	48.3447	36.7233	36.3232	43.4957	47.5626	47.616	37.8584	46.6815	41.5227	42.6971	42.4164	45.7238	42.4304	45.3777	33.6258	39.5211	35.8796	34.8298	36.5378	41.1104	26.8656
CaRLP271	0	0	0	7.08092	10.5281	6.90096	0.53257	0	0	3.19604	2.88528	1.44902	1.00969	0.273904	0.220818	0	0.428832	0.216962	0	0.229516	0	0	0	0	0	0	0	0	0	0	2.93854	6.03843	1.99198	0.341919	0.335477	0.79899	0	0	0.325137	0	0	0.41998	0	0	0	0	0	0	0
CaRLP272	0	0	0	0	0	1.56435	0	0	0	0	0	0.919728	0	0	0.700789	0.705895	1.36094	0	0	0	0	0	0	0	0.596001	0	0	0	0	0	0	0	0	0	0	0	0.968523	0	0	0	0	0	0	1.00457	0	0	0	0.779971	0
CaRLP273	144.368	168.717	63.4887	53.7794	65.9174	69.7943	16.1216	11.0582	21.9085	50.895	48.3665	93.3877	78.8765	90.4034	88.4072	72.9787	82.9129	102.965	40.0209	34.9629	28.5651	3.26595	10.2663	3.06698	1.46708	0.930475	3.06416	0	0.827855	0.297711	85.4464	117.93	128.38	169.612	192.624	177.888	50.6612	36.97	64.7689	39.2866	59.9937	36.9098	7.55747	17.3094	6.69518	0.531192	0.403432	2.39991	0
CaRLP274	0	0	0	0	0	0	0	0	0	0	0	0	0	0	0.509665	0	0	0	0	0	0	0	0	0	0	0	0	0.474832	0	0	0	0	0	0	0	0	0	0	0	0	0	0	0	0	0	0	0	0	0
CaRLP275	0	0	0	0	0	0	2.49442	0.329444	0.441529	0	0	0	0	0	0	0	0	0	0	0	0	0	0	0	0	0	0	0	0	0	0	0	0	0	0	0	0	0	0	0	0	0	0	0	0	0	0	0	0
CaRLP276	40.2344	33.7861	48.7211	130.051	107.101	113.661	71.3879	38.2996	69.2039	246.904	145.617	156.997	135.693	130.881	158.579	90.5262	94.414	95.8364	92.44	81.9343	112.025	115.628	69.2325	67.6228	62.0856	77.4302	75.7332	51.4377	62.7081	65.6412	82.9966	78.1584	60.4122	56.5185	35.8818	80.4637	94.9565	116.733	162.588	155.919	105.299	173.263	79.8605	80.9027	100	73.2948	83.2124	88.7603	64.3731
CaRLP277	232.109	240.36	187.333	221.725	254.13	263.281	322.992	335.172	336.747	512.143	405.644	403.944	561.884	542.942	519.705	515.868	520.561	568.882	424.975	457.577	439.427	313.477	302.143	326.317	181.661	229.525	249.088	188.817	201.386	147.747	384.844	329.789	406.489	692.739	744.846	613.889	507.894	513.925	515.722	520.94	633.998	462.234	412.638	438.192	381.626	258.438	276.915	234.927	135.945
CaRLP278	2.6181	2.42593	6.04856	3.53991	5.07528	3.32673	0	0.474705	0.636211	42.6657	21.3271	32.1323	8.76128	11.6195	14.4771	9.43576	8.88921	11.7141	1.17369	2.43412	2.3503	0.537435	0.37542	0.37852	0.543191	0.918697	0.189086	0.595042	1.02172	1.76366	12.5918	11.3791	23.3665	27.6911	29.4335	45.8349	15.8887	8.84898	13.166	8.92154	4.29926	8.50327	4.79688	7.32443	8.13592	2.62234	3.78409	4.02821	2.89822
CaRLP279	0.217144	0.603618	0.410453	1.13245	0.668554	0.886878	0.766565	1.06304	2.13707	0.353868	0.173041	0.417136	0	0	0.317838	0.160077	0	0	0	0	0	0	0	0	0.270312	0.171442	0	0.148058	0.152534	0.219415	0.23498	0.39507	0.477865	0.246074	0.482876	0.862532	0.219634	0.412836	0.233996	0.579091	1.06974	0	0.198926	0.455614	0.37957	0.195746	1.04066	0.707502	0.360566
CaRLP280	0	0	0.559309	0.514383	0.607342	0.483406	0	0.965709	0	0	0.471593	0.568415	0.495094	0	0	2.61757	0.420549	1.70217	0.795895	0.900332	0.796882	0	0.381865	0	0.736688	0	0	0	0	0	0	0	0	0	0.657996	0	1.19714	0	1.27543	0.789104	0	0.823738	0.542136	0.620848	0	0	0	0.482042	0
CaRLP281	17.804	14.7422	9.66652	45.1088	50.9283	45.796	1.6716	0.61816	2.89966	8.33388	7.24491	11.2793	6.97212	5.15827	5.5447	3.07181	5.65316	2.17915	0.25473	0.288156	0	0	0.488871	0.246454	0.235781	0	0	0	0	0	7.37864	13.0948	17.9232	4.29277	5.05428	8.52659	2.68206	2.16058	1.63283	2.02045	0	0.527283	1.04108	0	0	0	0	0	0
CaRLP282	0	0	0	0	0	0	0	0	0	0	0	0	0	0	0	0	0	0	0	0	0	0	0	0	0	0	0	0	0	0	0	0	0	0	0	0	0	0	0	0	0	0	0	0	0	0	0	0	0
CaRLP283	0	0	0	0	0	0	0	0	0	0	0	0	0	0	0	0	0	0	0	0	0.0958067	0	0.091821	0	0	0.112348	0.184988	0	0.199915	0.0718931	0	0.129448	0	0.161256	0.316436	0	0	0	0.306682	0.189743	0.233672	0.198071	0	0.149285	0.248738	0.128275	0.0974231	0	0
CaRLP284	0	0	0.352213	0.323922	0	0	0	0	0	0.910971	0.593952	0	1.2471	1.35323	1.09096	1.37363	0.264833	1.07191	0.501199	0.283483	0.50182	0	0	0	0	0	0	0	0	0	0	0	0	0.422316	0	0.49343	0	0	0	0	0	0	0	0	0	0	0	0	0
CaRLP285	1.47798	1.20838	0.98602	2.94716	2.8552	2.69866	5.2943	4.61087	2.75705	0.850086	0.623537	1.16909	1.38195	1.02602	2.16334	1.15364	1.1121	1.18782	0.87694	0.925877	0.819492	0.588942	0.8415	0.848448	0.487022	1.6474	0.904179	1.95621	1.71	1.93268	1.12897	1.50269	1.53061	0.886704	2.22333	1.03602	2.02254	1.15703	0.655808	0.811494	0.713833	1.69422	1.03539	1.0033	1.0638	0.391863	0.65475	0.354085	0.938358
CaRLP286	1.62458	1.97576	1.34349	1.05907	0.833642	1.65881	0.358446	0.331385	0.44413	9.92811	10.5188	8.19221	13.0817	18.0663	12.7814	11.8266	8.2258	13.4344	5.3257	5.40663	3.69159	0.500234	1.31038	0.924837	0.126398	0.160332	0.395994	0.138463	0.14265	0.102599	0	0.184734	0.223449	4.83269	2.48372	6.18423	2.46481	1.73738	2.84483	1.08313	1.00042	2.544	0.558105	0	0.177486	0	0	0.165414	0
CaRLP287	0.509881	0.404963	0.619583	0.316564	0.224264	0.357	0.0642854	0.356593	0.238957	3.02694	2.03161	2.23883	2.6813	2.84336	2.82537	2.52377	2.01877	2.25225	0.832684	0.775721	0.9318	0.179429	0.564023	0.37912	0.181351	0.517586	0.284078	0.0496654	0.255835	0.110403	0	0.0662624	0	0.330179	0.404948	1.25378	0.294701	0.553938	1.0989	0.388508	0.35884	1.41946	0.467102	0.917005	0.445638	0.328312	0.099739	0.415326	0.181426
CaRLP288	0	0	0	0.321748	0	0	0	0.151014	0	0	0.147491	0.355546	0.154841	0.504056	0.406364	0	0.263055	0.133089	0.248918	0.28158	0.623065	0.227959	0.119429	0.120415	0	0	0.120304	0.630984	0.650061	0.0935093	0	0	0	0	0	0.490119	0.187204	0	0.398892	0	0	0.257625	0	0	0	0.166844	0	0.15076	0.153664
CaRLP289	0	0	0	0.271771	0	0	0	0	0	0	0	0	0	0	0	0	0	0	0	0	0	0	0	0	0	0	0	1.49233	0.219635	0.157969	0	0	0	0	0	0	0	0	0	0	0	0	0	0	0	0	0.428132	0	0
CaRLP290	0.272773	0.568691	0	0.237094	0.139971	0.111408	0	0.222562	0.149142	0	0	0	0	0	0.0998156	0	0	0	0	0.207495	0	0.167982	0.0880065	0.443666	0	0.538405	0	1.4879	0.574831	0.482345	0	0	0	0	0	0	0	0.259299	0.293942	0.181861	0.447928	0.189843	0.249887	0	0	0	0.280128	0.111094	0.113234
CaRLP291	0	0	0	0	0	0	0.126237	0.116707	0	0	0	0	0	0	0.104682	0	0	0.102854	0	0	0	0.0880857	0	0	0.0890292	0	0.185948	0	0	0	0	0	0	0	0	0	0	0	0	0	0	0	0.131035	0	0	0	0	0	0
CaRLP292	0	0	0	0.136816	0.161542	0.128577	0	0	0.344251	0.128257	0.25087	0	0	0	0.115198	0	0	0	0.105847	0.239472	0	0	0.203138	0.102408	0.489864	0	0.102314	0.21465	0	0	0	0	0	0.178376	0	0	0	0.14963	0	0	0	0.219099	0	0	0.137572	0	0.107766	0	0.261369
CaRLP293	0	0	0	0	0	0	0	0	0	0	0	0	0	0	0	0	0	0	0	0	0	0	0	0	0	0	0	0.294723	0	0	0	0	0	0	0	0	0	0	0	0	0	0	0	0	0	0	0	0	0
CaRLP294	0.522297	0	0	0	0	0	0	0	0	0	0	0	0	0	0	0	0	0	0	0.397305	0	0.321646	2.02215	0	0	0	0	0	0	0	0	0	0	0	0	0	0	0	0	0	0	0	0	0	0	0	0	0	0
CaRLP295	0	0	0	0	0.169069	0	0.145391	0.134415	0	0	0.13128	0	0.137822	0.299102	0	0	0	0.236921	0	0.375945	0.110916	0.405805	0.531509	0.214359	0.307613	0.130066	0.107081	0.112326	0.231443	0.166462	0	0	0	0	0	0	0	0	0	0	0	0	0	0	0.143982	0	0.225575	0	0
CaRLP296	0	0	0	0	0	0	0	0	0	0	0	0	0	0	0	0	0	0	0	0	0	0	0	0	0	0	0	0	0	0	0	0	0	0	0	0	0	0	0	0	0	0	0	0	0	0	0	0	0
CaRLP297	0	0.546787	1.67314	0.170972	0.605609	0	0.347196	0	0	0.160275	0.313498	0.188931	0.822802	0.71426	0.719783	1.16004	0.978482	0.707215	1.45498	1.79553	3.31087	1.69587	0.761551	1.15176	3.06078	2.01891	2.68497	0.938825	1.24355	0.894408	0	0.178937	0	0	0	0	0.596864	1.30888	2.54358	1.83599	0.323007	2.46416	1.62177	2.26995	2.40683	0.886582	0.269338	0.961334	0.326618
CaRLP298	5.30333	6.31809	2.62547	118.315	104.967	146.877	43.2386	26.3748	83.6758	91.9814	106.259	90.4769	30.0012	27.0523	25.6905	10.6117	9.33219	13.0749	4.2455	0.576311	4.76086	0.155521	0.977742	0.328605	0.471561	1.19633	1.31321	0.172192	0.70959	0	18.8565	34.0006	17.2285	2.28948	2.24635	4.68126	1.53261	0.96026	8.16414	1.34697	12.0264	2.46065	25.68	1.85458	0.22072	0.682961	1.21029	0.205707	0
CaRLP299	0	0	0	1.5498	0.60996	3.39842	0.524536	0	1.94977	0.968561	0	0	0.994455	0.539543	1.30492	1.31443	1.26709	0.854754	0	0.904212	0	0	0	1.16003	0.739863	0	0	0.810488	0.834992	0	0	0	0	0	1.9825	0	1.80346	1.12996	1.28093	3.17002	0	4.96373	0	0.623524	0	0	0.40691	0	0
CaRLP300	0	0	0	0	0.431435	0	0	0	0	0	0	0	0	0	0	0.309905	0	0	0	0	0	0	0	0	0	0	0	0	0	0	0	0	0	0	0	0	0	0	0	0	0	0	0	0	0	0	0	0	0
CaRLP301	2.03046	1.53935	0.697826	1.1231	1.70495	2.86484	1.62908	3.16279	1.81665	10.9796	7.94321	8.15566	7.25806	5.86491	7.97042	5.17089	7.08347	5.44205	2.85489	1.96578	1.61563	0.454697	2.26307	0.840649	0.114892	0.145737	0.239964	0.377577	0.64832	0.373036	8.1897	6.88464	8.93678	5.43866	8.41478	5.13247	5.22769	5.61501	5.17172	2.2152	4.54674	5.13871	6.0876	3.09842	2.58128	0.499192	0.884633	0.75178	0.613011
CaRLP302	0.567434	0.394339	1.34073	0.986429	1.74705	0.463512	0	0	0	1.38707	0	0.272512	0.474719	0.515119	0.207641	0.209154	0	0	0	0	0	0	0	0	0	0	0	0	0.199298	0	0	0	0.312186	2.25061	0.315459	1.50263	0	0	0	0	0.465901	0	0.259913	0.595298	0	0	0	0	0
CaRLP303	0	0	0	0	0	0	0	0	0	0	0	0	0	0	0	0	0	0	0	0	0	0	0	0	0	0	0	0	0	0	0	0	0	0	0	0	0	0	0	0	0	0	0	0	0	0	0	0	0
CaRLP304	0	0	0	0	0	0	0.304231	0	0.75391	0	0	0	0.288392	0	0	0	0	0	0	0	0	0.212287	0	0	0	0	0	0	0.242148	0	0	0	0	0	0	0	0	0	0	0	0	0	0	0	0	0	0.236008	0.28079	0
CaRLP305	0.626757	0	0	2.72389	0.64323	3.58379	7.19091	7.6708	4.79761	4.59626	2.4973	3.01002	1.57305	1.13795	5.50438	2.77224	4.0086	4.95757	3.79316	6.67473	3.79787	10.8073	3.63987	2.03885	7.80219	8.90718	5.70352	3.84614	4.84295	5.38316	0	2.28063	3.44823	4.26155	2.78751	0	2.53577	4.17058	4.72778	7.5216	2.05843	4.36207	3.44503	3.94521	7.66903	1.12999	2.14552	5.10527	3.12217
CaRLP306	1.05418	1.46521	1.99264	0	0	0.172222	0.372148	0	0	0.343587	0	0.202509	0	0.191398	0	0	0	0	0	0	0	0	0	0	0.13123	0	0	0	0	0	0	0.191796	0.231991	0	0	0	0.426506	0	0	0	0	0	0	0	0	0.190059	0	0.171737	0.175045
CaRLP307	0	0	0.164961	0	0	0	0	0	0	0	0	0	0	0.158448	0	0	0	0	0	0	0.117515	0.107487	0	0	0	0	0.113452	0	0	0	0	0	0	0	0	0.2311	0	0	0	0	0.573235	0	0	0	0	0.15734	0.119497	0	0.144911
CaRLP308	0	0	0	0	0	0	0	0	0	0	0	0	0	0	0	0	0	0	0	0	0	0	0	0	0	0	0	0	0	0	0	0	0	0	0	0	0	0	0	0	0	0	0	0	0	0	0	0	0
CaRLP309	0.488959	0.906141	1.54041	0.283336	0.501811	0.798819	0.575377	0.531939	1.42584	1.59366	1.94825	0.939296	0.954489	1.33164	1.31212	0.961219	0.4633	0.820402	0.986402	1.98371	3.07261	1.60595	1.99825	1.16643	1.21736	1.67288	2.5426	2.55601	1.71736	2.63506	0.176374	0.593072	0	0.554103	0.181221	1.07901	0.65942	0.929613	1.05381	2.1733	0.267645	2.94929	1.34381	1.88089	1.85186	1.1754	4.68667	1.85866	2.8417
CaRLP310	0	0	0	0	0	0	0	0	0	0	0	0	0	0	0	0	0	0	0	0	0	0	0	0	0	0	0	0	0	0	0	0	0	0	0	0	0	0	0	0	0	0	0	0	0	0	0	0	0
CaRLP311	0	0	0	0	0	0	0	0	0	0	0	0	0	0	0	0	0	0	0	0	0	0	0	0	0	0	0	0	0	0	0	0	0	0	0	0	0	0	0	0	0	0	0	0	0	0	0	0	0
CaRLP312	0.77902	0	0	0	0	0	0	0	0	0	0	0	0	0	0	0	0	0	0	0	0	0	0	0	0	0	0	0	0	0	0	0	0	0	0	0	0	0	0	0	0	0	0	0	0	0	0	0	0
CaRLP313	0	0	0	0	0	0	0	0	0	0	0	0	0	0	0	0	0	0	0	0	0	0	0	0	0	0	0	0	0	0	0	0	0	0	0	0	0	0	0	0	0	0	0	0	0	0	0	0	0
CaRLP314	0	0	0	0	0	0	0	0	0	0	0	0	0	0	0	0	0	0	0	0	0	0	0	0	0	0	0	0	0	0	0	0	0	0	0	0	0	0	0	0	0	0	0	0	0	0	0	0	0
CaRLP315	0	0.428745	0	0	0	0	0.272242	0	0	0	0	0	0	0	0	0	0	0	0	0	0	0	0	0	0	0	0	0	0	0	0	0	0.339423	0	0.342982	0	0	0	0	0.411323	0	0	0	0	0	0	0	0	0
CaRLP316	0	0	0	0	0	0	0	0.446449	0	0	0	0	0	0	0	0	0	0	0	0	0	0	0	0	0	0	0	0	0	0	0	0	0	0	0	0	0	0	0	0	0	0	0	0	0	0	0	0	0
CaRLP317	0	0	0	0.158533	0.187183	0.148986	0	0	0	0.743076	0	0	0.305177	0	0.133484	0.134456	0	0	0	0.138742	0	0	0	0	0	0	0	0	0	0	0.394742	0	0	0	0.202795	0	0.368961	0	0.196544	0.243203	0	0	0	0	0	0	0	0	0
CaRLP318	0	0	0	0	0	0	0	0	0	0	0	0	0	0	0	0	0	0	0	0	0.208622	0	0	0	0	0	0.201408	0	0	0	0	0	0	0	0	0	0	0	0	0	0	0	0	0.325073	0	0	0	0	0
CaRLP319	0	0	0	0	0	0	0	0	0	0	0	0	0	0	0	0	0	0	0	0	0	0	0	0	0	0	0.485782	0	0	0	0	0	0	0	0	0	0	0	0	0	0	0	0	0	0	0	0	0	0
CaRLP320	0	0	0.430096	0.395548	0	0	0	0	0	0	0	0	0	0	0	0	0	0	0	0	0	0.280246	0	0	0.283248	0	0	0	0	0	0	0	0	0	0	0	0	0	0	0	0	0	0	0	0	0	0	0	0
CaRLP321	0	0	0	0.207355	0	0.194868	0	0	0	0	0	0	0	0	0.174591	0	0	0	0	0	0	0	0	0	0	0	0	0	0	0	0	0	0	0	0	0	0	0	0	0	0	0	0	0	0	0	0	0	0
CaRLP322	0	0	0	0	0	0	0	0.324222	0	0	0	0	0	0	0	0.292936	0	0	0	0	0	0	0.256411	0	0	0	0	0.270941	0	0	0	0	0	0	0	0.526136	0	0	0	0	0	0	0	0	0.347301	0	0	0	0
CaRLP323	0	0	0.324176	0.298137	0	0	0	0	0	0	0	0.329455	0	0	0	0	0	0	0	0	0	0.21123	0	0	0.213493	0	0.222952	0	0	0	0	0	0	0	0	0	0	0	0	0	0	0	0	0	0	0	0	0	0
CaRLP324	2.07571	1.85467	3.64333	5.92812	4.26054	3.99667	7.32771	6.65353	5.99886	15.5845	15.0053	11.5352	8.31065	6.46059	10.4169	9.07189	8.6398	9.38208	5.28414	6.31587	4.0928	1.09567	1.91343	1.35046	1.19969	0.819418	0.867355	0	0.312448	0.224724	2.08576	2.96727	0.978853	2.68829	1.64853	1.37418	2.5494	3.10071	3.3552	3.1632	1.46082	3.09566	1.35826	0.777729	0.777505	0.400964	0.406034	0.845388	0.123096
CaRLP325	0.181908	0	0.171925	0	0	0	0	0	0	0.296446	0.144962	0	0	0	0.133131	0	0	0	0	0	0	0	0	0	0	0	0	0	0	0	0	0	0	0	0	0	0	0	0	0	0	0.253207	0	0.190841	0	0	0	0	0.151029
CaRLP326	1.62219	1.12735	2.04422	0	0	0	0	0	0	0	0	0	0	0	0	0	0	0	0	0	0	0	0	0	0	0	0	0	0	0	0	0	0	0	0	0	0	0	0	0	0	0	0	0	0	0	0	0	0
CaRLP327	0	0	0	0	0	0	0	0	0	0	0	0	0	0	0	0	0	0	0	0	0	0	0	0	0	0	0	0	0	0	0	0	0	0	0	0	0	0	0	0	0	0	0	0	0	0	0	0	0
CaRLP328	0	0	0	0	0	0	0	0	0	0.503825	0	0	0	0	0	0	0	0	0	0	0	0	0	0	0	0	0	0	0	0	0	0	0	0	0	0	0	0	0	0	0	0	0	0	0	0	0	0	0
CaRLP329	0.261396	0	0.4941	0	0.134133	0	0	0	0	0.106496	0	0	0	0	0	0.192699	0	0.0939825	0.0878879	0.0994205	0.175994	0	0.0843361	0	0	0	0	0	0	0.132065	0	0	0	0	0	0	0	0	0.140841	0	0	0	0	0	0	0	0	0	0
CaRLP330	0.16836	0.468007	0.318239	0.439015	0.345569	0.275051	0	0	0	1.09747	0.402495	0	0.281702	0.152838	0.246431	0.37234	0.119644	0.363192	0.33964	0.512277	0.226707	0.311043	0.108638	0.21907	0.104791	0	0	0	0.118265	0.170121	0.182189	0.306312	0.741012	0.38158	0.187196	0.222917	0.34058	0.320087	0.362851	0	0	0.234348	0	0.176627	0.294294	0.303538	0.230532	0.137138	0
CaRLP331	0	0	0.632616	0	0.686945	0	0	0	0	0	0	0	0	0.607641	0	0	0	0	0	0	0	0	0	0	0	0	0	0	0	0	0	0.608906	0	0.758529	0	0	0	0	0	0	0	0	0	0	0	0	0	0	0
CaRLP332	0	0	0	0	0	0	0	0	0	0	0	0	0	0	0	0	0	0	0	0	0	0	0	0	0	0	0	0	0	0	0	0	0	0	0	0	0	0	0	0	0	0	0	0	0	0	0	0	0
CaRLP333	0.896823	0.311624	0.211901	1.36416	0.460197	0.549432	0	0	0	0	0	0	0.375144	0	0	0.495848	0	0	0	0.341101	0	0	0	0	0	0	0	0	0	0	0	0.203959	0	0.254076	0.747869	0.296861	2.72131	0.852523	2.17445	0.597923	0	0.624166	0.41079	0.470431	1.17574	0	0.153501	0	0
CaRLP334	0.432246	0	1.63409	0	0	0	0	0	0	0	0	0	0	0	0	1.27459	0	0	0	0	0.291024	0	0	0	0	0	0	0	0	0	0	0	0	0	0	0	0	0	0	0	0	0.601664	0	0	0	0	0	0	0
CaRLP335	0.547169	0	0.258569	0	0	0	0	0.223224	0	0.891691	0	0	0	0	0.200225	0	0	0	0	0	0	0.168481	0	0	0	0	0	0	0	0	0	0	0	0	0	0	0	0	0	0	0	0	0	0	0	0	0	0	0
CaRLP336	0	0	0	0	0	0	0.387555	0	0	0	0	0	0	0.398643	0	0	0	0	0	0	0	0	0	0	0	0	0	0	0	0	0	0	0	0	0	0	0	0	0.473208	0	0	0	0	0	0	0	0	0	0
CaRLP337	0	0.775906	0.527607	0	0	0	0	0	0.610454	0	0	0	0.467032	0	0	0.411534	0	0.802846	0	1.6986	0.375857	0	0	0.363195	0	0	0.362861	1.52254	0.392142	0.282042	0	0	0	0.632619	0.620701	0	1.12929	0.53067	1.20314	0	0	0	0	1.17132	0.487908	0	0	0	0.463481
CaRLP338	0	0	0	0	0.405475	0	0	0	0.43204	0	0	0	0	0	0.144575	0	0.140384	0	0	0	0.133004	0	0	0	0	0.155968	0.128405	0	0	0	0.213771	0	0	0	0	0	0.19981	0	0	0.263412	0	0	0	0	0	0	0	0	0
CaRLP339	1.10309	0	0	0	0.566043	0	0	0	0	0	0	0	0	0	0	0	0	0	0	0.839109	0	0	0	0	0	0	0	0	0	0	0	0	0	0	0	0	0	0	0.59435	0	0	0	0	0	0	0	0	0	0
CaRLP340	0	0	0	0	0	0	0	0	0	0.588236	0.287647	0	0	0	0	0	0	0	0	0	0	0	0	0	0	0	0	0	0	0	0	0	0	0	0	0	0	0	0	0	0	0	0	0	0	0	0	0	0
CaRLP341	0	0	0	0	0	0	0	0	0	0	0	0	0	0	0	0	0	0	0	0	0	0	0	0	0	0.465238	0	0	0	0	0	0	0	0	0	0	0	0	0	0	0	0	0	0	0	0	0	0	0
CaRLP342	0.282554	0	0.267047	0	0	0	0.249369	0.230543	0	0.230232	0	0	0	0	0	0	0	0	0	0	0.190239	0	0	0	0	0	0	0	0	0	0	0	0	0	0	0	0.285794	0	0	0	0	0	0	0	0	0	0	0	0
CaRLP343	0.300406	0	0	0.261114	0	0	0	0	0	0.244778	0	0.288542	0	0	0	0	0	0	0	0	0	0	0	0	0	0	0	0	0	0.151774	0.325081	0	0	0	0	0	0	0	0	0.400569	0	0	0	0	0	0	0	0	0
CaRLP344	0	0.630424	0.428681	0.788495	0	0	0	0	0	0	0	0	0	0	0	0.334371	0	0	0	0.345028	0	0	0	0	0	0	0	0.309265	0	0	0	0	0	0.514003	0	0	0.458774	0.862339	0	0	0	0.631352	0	0	0	0	0	0	0
CaRLP345	0	0	0	0	0	0	0	0	0	0	0	0	0	0	0	0	0.194036	0.19634	0	0	0	0	0.176187	0.355284	0	0	0	0	0	0	0	0	0	0	0.30359	0	0	0	0	0	0	0.380061	0	0	0	0	0	0	0
CaRLP346	0	0	0.261948	0	0	0.1132	0.611519	0.904564	0.757699	0	0	0	0	0.125803	0.101421	0	0.0984804	0	0.279563	0	0	0	0	0	0	0.109413	0.270231	0	0.194691	0.140029	0	0	0	0	0	0	0.140168	0.131734	0	0.554356	0	0.192895	0.253905	0.581538	0.363357	0	0	0.451521	0
CaRLP347	0	0	0.132169	0.121553	0	0.114233	1.97472	0.570513	1.52923	0	0.111441	0	0	0	0	0	0	0.201119	0.0940383	0	0	0	0	0.090983	0.174085	0	0	0	0.196469	0.141307	0	0	0	0	0	0	0	0.132937	0	0	0	0	0	0.440134	0.122224	0	0.0957434	0.113911	0
CaRLP348	0	0	0.133935	0.123177	0.436312	0	1.37576	1.85003	0.929797	1.03924	0.677581	0	0.355674	0	0.207428	0.417878	0.201414	0.101903	0	0.107799	0.190826	0.436355	0.365774	0.553191	0.176411	0.33566	0.184228	0.193251	0.199094	0.28639	0.460059	0.128915	0	0.160593	0.315135	0.187635	0.57335	0.808276	0.458132	0.188963	0.232711	0.197257	0.129823	0.446015	0	0.383244	0.485113	0.230865	0.470626
CaRLP349	0	0.29667	0.201732	0	0.219057	0.174355	1.31865	1.74157	1.16704	0	0.170095	0	0	0	0.156213	0	0.151684	0	0.143532	0	0.14371	0.131447	0.550926	0.138869	0	0	0	0.145537	0.149937	0.323519	0.230979	0	0	0	0.237327	0	0	0.60871	0	0.853845	0.701015	0	0	0.447856	0.186553	0	0	0.173864	0.177213
CaRLP350	0.147157	0	0.139081	0.127909	0	0.120207	1.03899	0.960556	0.64368	0.119907	0	0.141346	0.123113	0	0.215397	0.108483	0	0.317454	0.296868	0.335823	0.396315	0	0.284871	0.0957409	0.0915946	0.23237	0	0.401352	0	0.0743484	0	0.267737	0	0.166763	0.490864	0.389689	0.148845	0.139888	0.158578	0.196223	0.483304	0.204836	0.134811	0.308767	0.385848	0	0	0.119868	0.244354
CaRLP351	14.9705	12.0465	45.9219	39.2655	34.7712	30.8938	51.4584	54.8596	56.0048	35.739	41.2316	51.2104	49.4386	48.4006	46.5164	64.0872	64.7654	63.8347	57.7524	69.9258	62.7753	59.0359	62.8754	81.3364	47.0807	61.5868	56.5075	94.9121	89.2948	65.2855	19.895	15.7689	16.7617	33.6325	23.654	35.8184	76.2421	64.6639	58.5859	72.1437	38.3849	74.5789	80.6028	58.1386	94.8038	76.4734	73.7243	83.4347	89.8393
CaRLP352	0	0	0.370224	0.680973	0	0.319982	0	0	0	0.63837	0.936486	1.12876	0	0	0	0.57755	0	0	0	0.297979	0.263741	0	0	0.509711	0.487637	0	0.254621	0.267093	0	0.593731	0	0.356349	0.431029	0	0.435549	0	0	0	0.844247	0.522333	0	1.09052	0	0	0.684735	1.41249	0	1.91448	0.325226
CaRLP353	0	0	0	1.02877	0	0	0.522284	0	0	0	0	0	0	0	0	0	0	0	0	0	0	0	0.381865	0	0.368344	0	0	0	0	0	0	0	0	0	0	0	0	0	0	0	0	0	0	0	0	0	0	0	0
CaRLP354	0	0	0	0	0	0	0	0.495617	0	0	0	0	0	0	0	0	0	0	0	0	0	0	0	0	0	0	0	0	0	0	0	0	0	0	0	0	0	0	0	0	0	0	0	0	0	0	0.415872	0	0
CaRLP355	0	0	0	0	0	0	0	0	0	0	0	0	0	0	0	0	0	0	0	0	0	0	0	0	0	0	0	0	0	0	0	0	0	0	0	0	0	0	0	0	0	0	0	0	0	0	0	0	0
CaRLP356	0	0	0	0	0	0	0	0	0	0	0	0	0	0	0	0	0	0	0	0	0	0	0	0	0	0	0	0	0	0	0	0	0	0	0	0	0	0	0	0	0	0	0	0	0	0	0	0	0
CaRLP357	0	0	0	0.354589	0.418671	0	0.720073	0	0	0.332406	0	0	0	0	0.298561	0	0.289905	0	0	0	0	0	0	0	0	0	0	0	0	0	0	0	0	0	0	0	0	0.387797	0.879216	0	0	0	0	0	0	0	0	0	0
CaRLP358	0	0	0.232712	0.42804	0	0	0	0.200902	0	0	0	0	0	0	0	0	0	0	0.165575	0	0	0	0	0	0	0	0	0	0	0	0	0	0	0	0	0	0	0	0	0	0	0	0	0	0	0	0	0	0
CaRLP359	0	0	0.880533	0	0	0	0	0.76017	0	0	0	0	0	0	1.3637	0	0	0	0	0	0	0	0	0	0.579893	0	0	0	0	0	0	0	0	0	0	0	0	0	0	0	0	0	0	0	0	0	0	0	0
CaRLP360	1.92848	2.6804	10.6321	32.9661	26.0591	28.8804	20.9912	11.2767	24.2517	16.2375	13.3189	16.9796	10.7559	8.46165	11.0558	7.10831	6.6239	6.2403	3.89042	1.71147	2.81323	0.791745	2.6962	1.6729	1.40039	0.507532	1.88028	0.438306	0.451557	0.649552	10.4344	6.43255	10.6099	2.54965	1.78687	1.70228	6.50197	4.8886	7.96623	3.00007	2.11121	1.78957	12.6612	2.36038	2.24733	4.63585	2.20054	3.40351	1.60111
CaRLP361	0	0	0.392527	0	0	0	0	0	0	0	0.330967	0.398918	0	0	0	0	0	0	0	0	0	0	0.267996	0	0	0	0	0	0	0	0	0	0	0.470654	0	0	0.420082	0	0	0	0	0	0	0	0	0	0.284346	0	0
CaRLP362	0	0	0.868793	0	0	0.375445	0	0	0	0.37451	0	0.441469	0	0	0	1.01649	0.326627	0.330505	0.309073	0	0	0.283049	0.593164	0.598061	0.28608	0	0	0	0	0	0	0	0	0	0	0	0	0.436918	0	0	0	0	0	0	0.401711	0	0	0.374386	0
CaRLP363	1.82631	2.5384	1.72608	1.58743	0.937157	2.23775	0	0.745067	1.99711	2.23218	0	5.26255	3.05581	3.31587	4.00981	3.36586	1.94678	2.62653	3.68431	6.94627	3.68888	13.4964	10.6062	4.15871	5.11535	5.04675	7.12265	1.86788	7.69741	4.61354	4.94081	3.32277	6.0287	9.31333	6.09191	2.41814	13.8544	4.34025	12.7923	4.8705	8.99713	5.08426	5.85579	6.70598	3.19241	5.7622	8.12741	2.97526	6.06515
CaRLP364	2.57464	0.795223	3.51483	2.73519	1.46795	3.03783	0	0.466826	0	0.699293	0.455938	1.92341	4.30793	8.31031	14.4461	10.1227	9.96144	10.2854	12.504	9.79251	13.2899	33.1202	10.3373	13.0283	24.2159	34.3311	24.1732	9.94782	15.2724	18.9337	0	0	0	0.648369	0	0	3.18286	4.62299	5.54891	3.43309	2.8186	2.38918	4.97933	1.5006	4.25047	1.54729	2.15443	3.26229	5.22522
CaRLP365	4.78219	3.32339	0	0	0.817981	1.30212	0	0.650319	0	0.64944	1.2703	3.06221	3.33401	7.95904	5.83316	7.05079	9.06248	7.45069	8.03946	11.5196	10.1959	20.1243	7.20025	9.85246	27.2851	21.3955	16.0603	11.9559	14.5568	17.3154	0	0	0	0.90322	0	0	1.61234	0	0	3.18835	2.61766	1.10943	1.46032	1.67234	0.696609	0.71849	3.27409	3.24612	1.9852
CaRLP366	0.942277	1.74623	0.890562	2.45709	0	2.05255	0	0	0.343467	0.25593	0.750896	2.71519	4.99266	7.12836	10.804	9.72495	8.03546	7.00159	12.4615	8.84027	10.7851	24.7587	9.1204	7.76526	24.6329	26.0385	17.762	10.708	15.2239	12.8538	0.339892	0	0.345609	1.06782	0	0	0.635386	1.49289	1.69234	1.67527	0.515781	0	1.72644	0.988548	1.37259	0.283141	0.215041	0	0.260774
CaRLP367	3.14271	1.63802	1.11384	0	1.20949	0.320893	0	0.320527	0.429579	5.12151	7.20018	6.03719	0.328652	0.356621	0.287503	0.289598	0.279168	0	0.528329	0	0.528984	1.20961	1.52093	0.766745	0.244513	1.24063	0.255347	1.60712	0.551903	0.595422	2.55064	1.07209	2.16128	2.67106	1.74716	1.56042	0.794686	1.1203	1.26998	1.04764	3.87056	1.09362	0.71976	2.06065	1.37337	0.354128	0.537909	0.639977	0.652306
CaRLP368	1.16524	0.269928	0.367096	0.337609	1.19586	0.475916	0.171398	0.633832	0	3.32312	4.64286	2.79804	0.324949	0.528904	0.994923	0.57267	0.828068	0.8379	1.30594	1.32957	0.915291	1.19598	0.125316	0.758106	1.32967	1.53332	1.89352	1.05934	1.09137	1.17743	0.840633	0.353337	1.70955	2.2008	1.2956	1.2857	1.57146	1.47691	1.25567	2.07168	4.14586	1.89228	2.49077	2.03743	2.71579	0.700275	0.398886	0.316383	0.483717
CaRLP369	0	0	0	0	0	0	0	0	0	0	0	0	0	0	0	0	0	0	0	0	0	0	0	0	0	0	0	0	0	0	0	0	0	0	0	0	0	0	0	0	0	0	0	0	0	0	0	0	0
CaRLP370	0	0.815527	0	0	0.200724	0.159764	0.172613	0.319163	0.427751	0.318732	0	0.187859	0.163627	0	0.42942	0.144183	0.55596	0	0.13152	0.297556	0.7901	0.602232	0.378615	0.254494	0.243473	1.38977	1.2713	0.133357	0.686943	0.296444	0.423298	0.711686	0	0.664923	1.30479	0	0.197826	0	1.05381	0.521592	0.642348	0.272242	1.25422	0.410376	1.02565	0.17631	0	0.159313	0.162383
CaRLP371	0	0	0	0	0	0	0	0	0	0	0	0	0	0	0	0	0	0	0	0	0	0	0	0	0	0	0	0	0	0	0	0	0	0	0	0	0	0	0	0	0	0	0	0	0	0	0	0	0
CaRLP372	0.666118	0	0	0	0	0	0	0	0	0	0	0	0	0	0	0	0	0	0.895863	0	0.448486	0	0	0	0	0	0	0	0	0	0	0	0	0	0	0	0.673755	0.633215	0	0	0	0	0.610231	0	0	0	0	0	0
CaRLP373	0.375713	0.522204	1.42037	0.32657	0.385588	0.613807	0.165793	0.306553	0.41085	2.14297	1.94612	0.902185	0	0.341074	0.687422	0.553945	0.800992	0.675419	0.378972	1.0003	0.126481	0.694125	0.484875	0.366659	0.584633	1.6315	0.488429	0.256176	0.395882	0.854196	1.21972	0.341784	0.620118	1.70307	0.835494	0.497464	1.52008	1.07146	1.21461	3.2564	1.23394	2.61486	5.33495	2.36497	3.7763	1.01607	0.771687	0.459057	0.467901
CaRLP374	0	0	0	0	0	0	0	0	0	0	0	0	0	0	0.450507	0.45379	0.437447	0.442641	0	0	0.828899	2.2745	0.794416	0.400488	1.14943	1.45802	0	0	0	0	0	0	0	0	0	0	0	0	0	0	0	0.856834	0.563919	0	0	0	0	0	0
CaRLP375	0	0	0	0	0	0	0	0	0	0	0	0	0	1.27729	0	0	0	0	0	0	0	0.866476	0	0	0.875757	0	0	0	0	0	0	0	0	0	0	0	0	0	0	0	0	0	0	1.4761	0	0	0	0	0
CaRLP376	20.4016	27.3784	4.65425	4.89188	2.88797	5.17195	0	0.574006	0	10.8914	14.5761	10.8115	2.35422	2.55457	6.17838	0	7.99902	2.52937	3.31149	5.35146	5.21022	15.5966	7.71718	6.4078	13.5742	12.775	6.85919	6.71548	9.88357	6.04232	3.80644	1.27995	0.774093	3.18892	3.91105	2.79443	4.26941	2.67501	3.7905	7.50454	19.6391	4.8962	10.3117	11.8088	7.37837	6.97596	4.81648	6.87648	8.7612
CaRLP377	0	0.396789	0	2.72953	3.22281	1.39917	0.755853	0.46586	0.312178	0	0	0	0	0	0	0.420906	0.405748	0.410565	0	0.651482	0	0	0	0	0	0	0	0	0	0	0	0	0	0	0	0	0	0	0	0.380665	0	0	0.261528	0	0.24951	0	0	0	0
CaRLP378	0	0	0	1.81593	0	1.70657	0	0	3.42687	0.85116	0	0	0	1.89658	3.82249	2.3102	0	0	0.702438	0.794611	0.703308	0.643293	0.67405	0	0	1.64948	0.67899	0	2.20134	1.05552	0	0	1.14941	0	0	0	1.05657	0	2.25132	4.17867	1.71536	11.6322	1.91391	3.28767	1.82596	0	0.715174	0	0.867271
CaRLP379	0	0	0	0	0.45945	0	0	0	0	1.09435	0	0.430003	0.74907	0.406409	0	0.330029	0.318143	0	0	0	0.301418	0	0	0	0	0.35346	0	0	0	0	0	0	0	0	0	0	0	0	0	0	0	0	0	0	0	0	0	0	0
CaRLP380	3.96019	1.50117	2.04155	18.4627	16.9961	19.9976	32.7266	21.4435	45.274	10.5606	7.74618	14.1777	18.9751	22.2241	23.4499	21.7629	25.5843	24.0759	15.494	19.718	16.7251	11.9723	15.1001	12.6483	10.756	10.517	11.4666	9.81897	11.3803	8.91268	14.0252	18.0128	17.8264	15.9113	16.0118	15.7305	19.2997	17.7961	20.5617	12.0014	22.4654	19.5439	10.8838	13.2194	11.9569	11.3589	10.3523	13.1964	7.17366
CaRLP381	0	0	0	1.50189	1.06399	0.282289	3.35492	0.563935	5.6685	3.94221	2.47852	0.663864	0	0.313719	0	0	0	0	0.464771	0	0	0	0	0	0	0	0	0	0	0	1.1219	0.943118	1.52102	0.783243	0	0	0.349542	0.32851	1.1172	0	0	0	0.949758	0	0.302038	0	0	0	0
CaRLP382	0.31553	0.438556	0	0.548518	0.323823	0.257743	0	0	0	2.05681	1.76011	1.81841	1.84782	2.00508	5.54217	1.39564	3.1392	1.81513	1.48525	0.24002	0.849764	0	0	0.205284	0.196394	0	0.615286	0	0	0	5.8046	3.44443	5.20786	2.1454	1.05249	3.34223	1.59574	1.49972	1.36007	0.84147	0.518141	1.3176	1.44528	1.65512	0.275774	0	0	0.514032	0
CaRLP383	6.26757	2.6804	4.10095	12.7813	13.8542	14.5715	36.8055	54.8758	33.4778	12.7674	12.2944	9.03005	12.5037	14.4432	14.8195	14.3943	10.7924	11.0939	10.8608	9.53533	7.79049	10.837	9.79965	12.3899	9.45266	7.61298	7.36443	9.20443	10.16	5.96776	7.56496	7.01733	4.50923	13.932	8.57696	7.97943	16.3362	15.1241	19.7424	10.6074	10.688	16.7772	28.0461	13.6565	16.0123	5.21534	10.5626	9.42511	5.40376
CaRLP384	0	0	0	0	0	0	0.645582	0.596844	0	0	0	0	0	0	0	0.269626	0	0	0	0	0	0	0	0	0	0	0	0.249381	0	0.184786	0	0	0	0	0	0	0	0	0	0	0	0	0	0	0	0	0.250406	0	0
CaRLP385	0	0	0	0	0	0	0	0	0	0	0	0	0	0	0	0	0	0	0	0	0	0	0	0	0	0	0	0	0	0	0	0	0	0	0	0	0	0	0	0	0	0	0	0	0	0	0	0	0
CaRLP386	0	0	0	0	0	0	0	0	0	0	0	0	0	0	0	0	0	0	0	0	0	0	0	0	0	0	0	0	0	0	0	0	0	0	0	0	0	0	0	0	0	0	0	0	0	0	0	0	0
CaRLP387	0	0	0	0	0	0	0	0	0	0	0	0	0	0	0	0	0	0	0	0	0	0	0	0	0	0	0	0	0	0	0	0	0	0	0	0	0	0	0	0	0	0	0	0	0	0	0	0	0
CaRLP388	0.397367	0	1.50224	0	0	0	0	0	0	0.323784	0	0	0	0	0	0	0	0	0	0	0	0	0	0	0	0	0	0	0	0	0	0	0	0	0	0	0	0	0	0	0	0	0	0	0	0	0.272055	0	0
CaRLP389	1.13956	0	4.30806	0	1.16951	0	0	0	0	0	0	0	0	0	0	0	0	0	0	0	0	0	0	0	0	0	0	0	0	0	0	0	0	0	0	0	0	0	0	0	0	0	0	0	0	0	0	0	0
CaRLP390	0	0	1.05379	0	0	0	0	0	0	0.302838	0	0	0	0	0	0.273986	0	0	0.249924	0	0	0	0	0	0	0	0	0	0	0	0	0	0	0	0	0	0	0	0	0	0	0	0	0	0	0	0	0	0
CaRLP391	0	0	0	0	0	0	0	0	0	0	0	0	0	0	0	0.403369	0.777683	0.393458	0.735887	0	1.4736	0.336963	0.353074	0	0	0	0	0.373082	0.384361	0.829338	0	0	0	0	0	0	0	0	0	0	0	0	0	0	0	0	0	0	0
CaRLP392	0	0	0	0	0	0	0.672333	0	0	0	0	0	0	0	0	0	0	0	0	0.579495	0	0	0	0.495631	0	0	0	0	0	0	0	0	0	0	0	0	0	0	0	0	0	0	0	0	0	0	0	0	0
CaRLP393	0	0	0	0.549776	0	0	0	0	0	0	0	0	0	0	0	0	0	0	0	0	0	0	0	0	0	0	0	0	0	0	0	0	0	0	0	0	0	0.601264	0	0	0	0	0	0.663567	0	0	0	0	0
CaRLP394	0	0	0.608967	0.373368	1.32253	1.40353	0.189552	0	0	2.27506	1.02693	0.412588	0.539051	1.5598	3.14373	1.26665	0.457888	1.69886	1.87754	1.79716	1.73527	1.05813	1.10872	0.978138	0.668412	0.508718	0.977238	0.585774	1.65958	2.06172	0.464836	0.781525	0.236327	0.730173	0	0.853127	1.52067	1.83751	1.85156	2.86388	1.05807	2.0927	1.18054	0.67597	0.938577	0.580836	0.735226	0.699787	0.713269
CaRLP395	0	0	0	0	0	0	0	0	0	0	0	0	0	0	0	0	0	0	0	0	0	0	0	0	0	0	0	0	0	0	0	0	0	0	0	0	0	0	0	0	0	0	0	0	0	0	0	0	0
CaRLP396	0.641333	1.48565	1.01022	0	0	0	0	0	0	0.174191	0	0	0	0	0.31291	0	0	0	0	0	0	0	0	0	0	0	0	0	0	0	0	0	0	0.242259	0	0	0	0	0	0	0	0	0	0	0	0	0	0	0
CaRLP397	0	0	0	0	0	0	0	0	0	0.739165	0	0	0	0	0	0	0	0	0	0	0	0	0	0	0	0	0	0	0	0.305546	0	0	0	0	0	0	0	0	0	0	0	0	0	0	0	0	0	0	0
CaRLP398	0	0	0.52548	0	0	0	0	0	0	0	0	0	0	0	0	0	0	0	0	0	0	0	0	0	0	0	0	0	0	0	0	0	0	0	0	0	0	0.52853	0	0	0	0	0	0	0	0	0	0	0
CaRLP399	0	0	0	0	0	0	0	0	0	0	0	0	0	0	0	0	0	0	0	0	0	0	0	0	0	0	0	0	0	0	0	0	0	0	0	0	0	0	0	0	0	0	0	0	0	0	0	0	0
CaRLP400	0	0	0	0	0.167073	0	0	0	0	0.663241	0	0	0	0.147785	0.357427	0	0	0.234124	0.218942	0	0	0	0.105047	0.211828	0.202654	0	0	0	0	0.164497	0.352332	0.296186	0	0.184483	0	0.215548	0	0	0.175428	0.217074	0	0	0.298271	0	0.284565	0.146752	0	0	0
CaRLP401	0	0	0	0	0	0	0	0	0	0	0	0	0	0	0	0	0	0	0	0	0	0	0	0	0	0	0	0	0	0	0	0	0	0	0	0	0	0	0.34158	0	0	0	0	0	0	0	0	0	0
CaRLP402	0	0	0	0.807079	0	0	0.409738	0	0	4.16122	1.47988	0	1.55363	0	0	0	0.659852	0	0	0	0	0.285908	0	0	0.28897	0.366551	0	0	0	0.23456	0	0	0	0	0	0	0.469587	0.441332	0	0	0	1.29246	0.425312	0	0	0	0	0	0
CaRLP403	0	0	0	0	0	0	0	0	0	0	0	0	0	0	0	0	0	0	0	3.02563	0	0	0	0	0	0	0	0	0	0	0	0	0	0	0	0	0	0	0	0	0	0	0	0	0	0	0	0	0
CaRLP404	0	0	0	0	0	0	0	0	0	0	0	0.323026	0	0	0	0	0	0	0	0	0	0	0	0.218803	0	0	0	0	0	0	0	0	0	0	0	0	0	0	0	0.448442	0	0	0	0	0	0	0	0	0
CaRLP405	0.224937	0	0	0	0	0	0	0	0	0	0	0.216053	0	0	0	0	0	0	0	0	0	0	0	0	0	0.177595	0	0	0	0	0	0	0	0.254905	0	0	0	0	0	0	0	0.313101	0	0	0	0	0	0	0
CaRLP406	1.01016	0	1.43208	0	0	0	0	0	0	0.41155	0	0	0	0	0	0.37234	0	0	0	0	0.340061	0.622085	0.651828	0	0	0	0	0	0	0	0	0.459468	0	0.57237	0	0	0	0.48013	0.544276	0	0	0	0	0	0	0	0	0	0
CaRLP407	0	0	0	0	0.333752	0	0	0	0	0.529967	0	0	0	0	0.238004	0	0	0	0	0	0.218954	0	0	0.211578	0	0	0	0	0	0	0	0	0	0	0	0	0.657865	0.30914	0	0	0.534028	0	0	0	0	0	0	0	0
CaRLP408	0	0	0	0	0	0	0	0	0	0	0	0	0	0	0	0	0	0	0	0	0	0	0	0	0	0	0	0	0	0	0	0	0	0	0	0	0	0	0	0	0	0	0	0	0	0	0	0	0
CaRLP409	0.365747	0	0	0	0	0	0	0	0.399952	0.298019	0	0	0	0	0	0.269626	0	0	0	0.278219	0	0	0	0	0	0	0	0	0	0	0	0	0	0	0	0	0.36994	0	0.394131	0	0	0	0	0	0	0	0	0	0
CaRLP410	0	0	0	0	0	0	0	0	0	0.248569	0	0	0	0.276934	0.22326	0.449774	0	0.219362	0	0	0	0	0.196846	0	0	0	0	0	0	0.462374	0	0	0	0	0	0	0	0	0	0	0	0	0	0	0	0	0.208856	0	0
CaRLP411	0	0	0.164752	0	0	0	0	0	0	0.568157	0	0.502304	0	0.158248	0	0	0	0	0	0.132603	0.117366	0	0.112484	0	0	0	0	0	0	0	0	0	0	0	0	0	0	0	0.187848	0	0	0	0	0	0	0	0	0	0
CaRLP412	0.31553	0.438556	0	0.548518	0.323823	0.257743	0	0	0	2.05681	1.76011	1.81841	1.84782	2.00508	5.54217	1.39564	3.1392	1.81513	1.48525	0.24002	0.849764	0	0	0.205284	0.196394	0	0.615286	0	0	0	5.8046	3.44443	5.20786	2.1454	1.05249	3.34223	1.59574	1.49972	1.36007	0.84147	0.518141	1.3176	1.44528	1.65512	0.275774	0	0	0.514032	0
CaRLP413	0	0	0	0	0	0	0.279752	0	0	0	0	0	0	0	0	0	0	0	0	0	0	0	0	0	0	0	0	0	0	0	0	0	0	0	0	0	0	0	0	0	0	0	0	0	0	0	0	0	0
CaRLP414	0	0	0	0	0	0	0	0	0	0	0	0	0	0	0	0	0	0	0	0	0	0	0	0	0	0	0	0	0	0	0	0	0	0	0	0	0	0	0	0	0	0	0	0	0	0	0	0	0
CaRLP415	0.409159	0	0	0	0	0	0	0	0	0	0	0	0	0	0	0.301629	0.581531	0	0	0.622484	0	0.251972	0	0	0	0	0	0	0	0	0	0	0	0	0	0	0	0.388948	0	0	0	0	0	0	0	0	0	0	0
CaRLP416	0	0	0	0	0	0	0	0	0	0	0	0	0	0	0	0	0	0	0	0	0	0	0	0	0	0	0	0	0	0	0	0	0	0	0	0	0	0	0	0	0	0	0	0	0	0	0	0	0
CaRLP417	0	0	0	0	0	0	0	0	0	0	0	0	0	0	0	0	0	0	0	0	0	0	0	0	0	0	0	0	0	0	0	0	0	0	0	0	0	0	0	0	0	0	0	0	0	0	0	0	0
CaRLP418	0.381957	0	0	0	0	0	0	0	0	0	0	0	0.319548	0	0	0.281576	0.54287	0	0	0.871651	0	0.235221	0	0	0	0	0	0	0	0	0	0	0	0	0	0	0	0.36309	0	0	0	0	0	0	0	0	0	0	0
CaRLP419	0	0	0	0	0	0	0	0	0	0	0	0	0	0	0	0	0	0	0	0	0	0	0	0	0	0	0	0	0	0	0	0	0	0	0	0	0	0	0	0	0	0	0	0	0	0	0	0	0
CaRLP420	0	0	0	0	0	0	0	0.181168	0	0	0	0	0	0	0	0	0	0	0	0	0.149495	0	0	0	0	0.350614	0	0.151396	0	0	0	0	0	0	0	0	0	0	0	0	0	0	0	0	0	0	0	0	0
CaRLP421	0	0	0	0	0	0	0	0.376271	0	0	0	0	0	0	0	0	0	0	0	0	0.310491	0	0	0	0	0	0	0	0	0	0	0	0	0	0	0	0	0	0	0	0	0	0	0	0	0	0	0	0
CaRLP422	0	0	0	0	0	0	0	0.228669	0.612935	0	0.446671	0	0	0	0	0	0	0.201527	0	0.213188	0.188692	0	0	0	0	0	0	0	0	0	0	0	0	0	0	0	0	0	0	0	0.460219	0	0	0	0	0	0	0	0
CaRLP423	0	0.393529	0	0.12305	0	0.11564	0.499763	0.231017	0.464421	0	0.112814	0	0	0	0	0.104362	0.100604	0	0	0	0.0953149	0	0	0	0	0	0	0	0	0	0	0	0	0	0	0	0	0	0	0	0	0	0	0	0	0	0	0	0
CaRLP424	0	0	0	0	0	0	0.164006	0.454872	0.609631	0	0	0	0	0	0	0.136993	0	0	0	0	0	0	0	0	0	0	0	0	0	0	0	0	0	0	0	0	0	0.176652	0	0	0	0	0	0	0	0	0	0	0
CaRLP425	0	0	0	0	0	0	0	0	0	0	0	0	0	0	0	0	0	0	0	0	0	0	0	0	0	0	0	0	0	0	0	0	0	0	0	0	0	0	0	0	0	0	0	0	0	0	0	0	0
CaRLP426	0	0	0	0.140505	0	0	0	0	0	0.526861	0	0	0	0.146746	0.354913	0	0	0.232477	0.217402	0	0	0	0.104308	0.210338	0.201229	0	0	0	0	0.16334	0.174927	0.294102	0	0.183185	0	0.214032	0	0	0.174194	0.215547	0	0	0.148087	0	0.282563	0.14572	0	0	0
CaRLP427	0.641333	1.78278	1.21227	0	0	0	0	0	0	0.174191	0	0	0	0	0.31291	0	0	0	0	0	0	0	0	0	0	0	0	0	0	0	0	0	0	0.242259	0	0	0	0	0	0	0	0	0	0	0	0	0	0	0
CaRLP428	0	0	0	0	0	0	0	0	0	0	0	0	0	0	0	0	0	0	0	0	0	0	0	0	0	0	0	0	0	0	0	0	0	0	0	0	0	0	0	0	0	0	0	0	0	0	0	0	0
CaRLP429	0	0	0.742558	0	0	0	0	0	0	0	0	0	0	0	0	0	0	0	0	0	0	0	0	0	0	0	0	0	0	0	0	0	0	0	0	0	0	0	0	0	0	0	0	0	0	0	0	0	0
CaRLP430	0	0	0	0	0	0.120464	0	0	0	0	0	0	0	0	0	0	0	0	0.0991677	0.224361	0	1.45309	0.85644	0.575674	0.734324	0.815036	0.575145	0.40221	0.517963	0.447044	0	0	0	0	0.163971	0	0	0	0	0	0	0	0	0.154714	0.128891	0	0	0	0.122438
CaRLP431	0	0	0	0	0	0	0	0	0	0	0	0	0	0	0	0	0	0	0	0	0	0	0	0	0	0	0	0	0	0	0	0	0	0	0	0	0	0	0	0	0	0	0	0	0	0	0	0	0
CaRLP432	5.56742	3.86909	3.8587	1.77438	1.71413	2.72867	1.63785	0.60568	1.82643	1.66337	0.295777	1.42601	1.39732	4.04331	5.43277	6.97725	9.62736	8.27374	10.9819	11.0112	11.3703	10.0572	8.86153	7.36509	10.5114	9.08434	8.80586	5.31454	8.86462	9.28234	0.803297	0.168822	0.816809	1.68244	2.06343	1.47431	5.25583	5.64524	3.99966	6.68137	3.35223	7.74957	1.87012	2.72571	4.70375	1.67293	4.06581	3.4768	4.62233
CaRLP433	0	0	0	0	0	0	0	0	0	0.537574	0	0	0.551947	0.598919	0.48284	0.486358	0	0.474409	0	0	0	0	0.425716	0	0	0	0	0	0	0	0	0.600166	0	0	0	0	0	0	0	0	0	0	0	0	0	0	0.451689	0	0
CaRLP434	0	0	0	0	0	0	0	0	0	0	0	0	0	0	0	0	0	0	0	0	0	0	0	0	0	0	0	0	0	0	0	0	0	0	0	0	0	0	0	0	0	0	0	0	0	0	0	0	0
CaRLP435	0.203673	0.566171	0.192495	0	0.209026	0.166371	0	0	0	0	0	0	0	0	0.14906	0	0.144739	0.146457	0.13696	0.309863	0.274259	0.250856	0.131425	0.13251	0.126771	0	0	0.416617	0	0	0	0	0	0.461616	0.22646	0	0.412016	0.387224	0.219479	0.271582	0.334458	0.283502	0	0	0.356022	0	0	0	0
CaRLP436	6.34345	2.3202	30.9231	1.45098	0.342641	0.27272	0	0	0	9.79349	6.38534	0	3.35177	0	0.733029	0.984493	0.237259	0	0	0.253968	0	0	0	0.217214	0	0.263597	0	9.10573	0.469051	9.6147	0	0	0	0	0	0	0	0	0.359776	0	0	0	0	0	0.875399	0.300966	0.685736	0.271951	3.32629
CaRLP437	0	0	0	0	0	0	0	0	0	0.402699	0	0	0	0	0	0	0	0	0	0	0	0	0	0	0	0	0	0	0	0	0	0	0	0	0	0	0	0	0	0	0	0	0	0	0	0	0	0	0
CaRLP438	0	0	0	0	0	0	0	3.147	0	0	0	0	0	0	0	0.710831	0	0	0	0	0	0	0	0	0	0	0	0	0	0	0	0	0	0	0	0	0	0.916612	0	0	0	0	0	0	0	0	0	0	0
[truncated: 2 more columns]
