# Supplementary material for: Tissue-Specific RNA-Seq Analysis and Identification of Receptor-Like Proteins Related to Plant Growth in Capsicum annuum
Source: Plants (Basel). 2021 May 13;10(5):972. doi: 10.3390/plants10050972 (PMC8152994; doi:10.3390/plants10050972)
Supplement: Supplementary file 1 [file plants-10-00972-s001.zip › Supplementary Table S2_Primers used for VIGS analysis.xlsx]

## Sheet: VIGS primer list
Supplementary Table S2. Primers used for VIGS (virus-induced gene silencing) analysis
Primer name	Sequence (5’-3’)	Tm (oC)
CaRLP360_F(LIC)	CGACGACAAGACCCTTCCCTTCATCAACAATGGCTA	68.7
CaRLP360_R(LIC)	GAGGAGAAGAGCCCTTTTTTGCCTGTTGGGATGTT	67.7
CaRLP380_F(LIC)	CGACGACAAGACCCTGCCAATTCCATGGCAATACAG	69.9
CaRLP380_R(LIC)	GAGGAGAAGAGCCCTCTCAGAAACATGGACTGACACAA	69.6
CaRLP11_F(LIC)	CGACGACAAGACCCTGGAGTATTACCAGACGTTTTTGGTT	69.4
CaRLP11_R(LIC)	GAGGAGAAGAGCCCTCAATTATGCGTAACCCAATCG	68.7
CaRLP20_F(LIC)	CGACGACAAGACCCTGCATTATTGATCTTGACAACCAGAG	68.7
CaRLP20_R(LIC)	GAGGAGAAGAGCCCTAATGGTAGATAAATCAGAGGTGAGG	69.4
CaRLP44_F(LIC)	CGACGACAAGACCCTGGACCATTATCCAACTTGCACT	69.4
CaRLP44_R(LIC)	GAGGAGAAGAGCCCTCGACTTGAAACCCAACAACC	69.7
CaRLP208_F(LIC)	CGACGACAAGACCCTTCCGGTGAAAGAAGGATTACC	70
CaRLP208_R(LIC)	GAGGAGAAGAGCCCTTCATCATGTGCTGTGGTTGAG	69.9
CaRLP238_F(LIC)	CGACGACAAGACCCTTCAACCAGTGTGGGAAAAAGA	69.9
CaRLP238_R(LIC)	GAGGAGAAGAGCCCTAGAAACCGTCCGAAGAAGATG	68.7
CaRLP239_F(LIC)	CGACGACAAGACCCTTCAGCTGAAAAATGGGGGTA	69.9
CaRLP239_R(LIC)	GAGGAGAAGAGCCCTGACCGACCCAATTGTTCAAA	68.8
CaRLP253_F(LIC)	CGACGACAAGACCCTGTACTTTCTTCTTTTGGCCTATTGC	68.8
CaRLP253_R(LIC)	GAGGAGAAGAGCCCTAACATGGAACCAGGTACAAGGA	69.4
CaRLP257_F(LIC)	CGACGACAAGACCCTGAGGGAGAGGGACAACCAAT	71.2
CaRLP257_R(LIC)	GAGGAGAAGAGCCCTCCCACGTGATCAAGTCATAGG	71
Underline indicates sequences of LIC adaptor for TRV-LIC (CGACGACAAGACCCT and GAGGAGAAGAGCCCT) as described in Dong et al. (2007).
